# Supplementary material for: Unlocking insights: integrated text mining and interpretive structural modeling for enhanced user review analysis
Source: PeerJ Comput Sci. 2024 Dec 23;10:e2541. doi: 10.7717/peerj-cs.2541 (PMC11784763; doi:10.7717/peerj-cs.2541)
Supplement: Supplemental Information 1 [file peerj-cs-10-2541-s001.py]

from selenium import webdriver
from selenium.webdriver.chrome.service import Service
from selenium.webdriver.common.by import By
from selenium.webdriver.chrome.options import Options
from bs4 import BeautifulSoup
import time

# Set Chrome Options
chrome_options = Options()
chrome_options.add_argument("--headless")  # Headless mode, running in background

# Specify the path of ChromeDriver
webdriver_service = Service('path/to/chromedriver')

# Initialise WebDriver
driver = webdriver.Chrome(service=webdriver_service, options=chrome_options)

# Navigate to the Suning.com Milk product page
target_url = "https://www.suning.com/Specific URLs for milk products"
driver.get(target_url)

# Since the page is dynamically loaded, you can add a delay to wait for the page to load as appropriate
time.sleep(5)

while True:
    # Grab comments on current page
    page_source = driver.page_source
    soup = BeautifulSoup(page_source, 'html.parser')
    comments = soup.find_all('div', class_='comment-content')

    for comment in comments:
        print(comment.text.strip())

    # Find the next page button and click
    try:
        next_button = driver.find_element(By.XPATH, 'XPath for the Next button')
        next_button.click()
        time.sleep(5)
    except:
        print("No further pages")
        break

# Close the browser
driver.quit()
