# Supplementary material for: Unlocking insights: integrated text mining and interpretive structural modeling for enhanced user review analysis
Source: PeerJ Comput Sci. 2024 Dec 23;10:e2541. doi: 10.7717/peerj-cs.2541 (PMC11784763; doi:10.7717/peerj-cs.2541)
Supplement: Supplemental Information 2 [file peerj-cs-10-2541-s002.py]

import re
import jieba
import pandas as pd
from selenium import webdriver
from selenium.webdriver.chrome.service import Service
from selenium.webdriver.common.by import By
from selenium.webdriver.chrome.options import Options
import time
import logging

# Set up logging
logging.basicConfig ( level=logging.INFO, format='%(asctime)s - %(levelname)s - %(message)s' )

# Set Chrome Options
chrome_options = Options ()
chrome_options.add_argument ( "--headless" )  # Headless mode, runs in the background
chrome_options.add_argument ( "--disable-gpu" )  # Disabling GPU acceleration
chrome_options.add_argument ( "--no-sandbox" )  # Solving DevToolsActivePort file does not exist error report
chrome_options.add_argument ( "--disable-dev-shm-usage" )  # Addressing the problem of limited resources

# Specify the path of ChromeDriver
webdriver_service = Service ( 'path/to/chromedriver' )

# Initialising WebDriver
driver = webdriver.Chrome ( service=webdriver_service, options=chrome_options )


def fetch_comments(url):
    logging.info ( f"Navigate to the target URL: {url}" )
    driver.get ( url )
    time.sleep ( 5 )

    comments = []
    while True:
        try:
            # Grab comments on current page
            page_source = driver.page_source
            soup = BeautifulSoup ( page_source, 'html.parser' )
            comments_on_page = soup.find_all ( 'div', class_='comment-content' )

            for comment in comments_on_page:
                comments.append ( comment.text.strip () )

            # Find the next page button and click
            try:
                next_button = driver.find_element ( By.XPATH, '//*[@id="nextPageButtonXPath"]' )  # Needs to be adjusted to the actual XPath
                next_button.click ()
                logging.info ( "Click the next page button" )
                time.sleep ( 5 )
            except Exception as e:
                logging.info ( "No more pages or can't find the next page button" )
                break
        except Exception as e:
            logging.error ( f"an error occurs: {e}" )
            break

    logging.info ( "Comment Crawl Complete" )
    return comments


def is_valid_comment(comment):
    if not comment or comment.isspace ():
        return False
    if re.match ( r'^[\x00-\x7F]+$', comment ):
        return False
    if len ( comment ) < 5:
        return False
    return True


def load_stopwords(filepath):
    with open ( filepath, 'r', encoding='utf-8' ) as file:
        stopwords = set ( file.read ().splitlines () )
    return stopwords


def preprocess_comment(comment, stopwords):
    words = jieba.lcut ( comment )
    filtered_words = [word for word in words if
                      word not in stopwords and len ( word.strip () ) > 1 and not word.isdigit ()]
    return filtered_words


if __name__ == "__main__":
    # The target URL
    target_url = "https://www.suning.com/Specific URLs for milk products"
    comments_list = fetch_comments ( target_url )

    # Getting Valid Comments
    valid_comments = [comment for comment in comments_list if is_valid_comment ( comment )]
    logging.info ( f"Number of valid reviews: {len ( valid_comments )}" )

    # Only 10,273 valid comments retained
    valid_comments = valid_comments[:10273]

    # Loading the stop word list
    stopwords = load_stopwords ( 'path/to/stopwords.txt' )

    # Segmentation and deactivation filtering for all comments
    processed_comments = [preprocess_comment ( comment, stopwords ) for comment in valid_comments]

    # Save processed comment data to CSV file
    df = pd.DataFrame ( {
        'original_comment': valid_comments,
        'processed_comment': [' '.join ( comment ) for comment in processed_comments]
    } )

    df.to_csv ( 'processed_comments.csv', index=False, encoding='utf-8' )

    # Close the browser
    driver.quit ()
