# Supplementary material for: Unlocking insights: integrated text mining and interpretive structural modeling for enhanced user review analysis
Source: PeerJ Comput Sci. 2024 Dec 23;10:e2541. doi: 10.7717/peerj-cs.2541 (PMC11784763; doi:10.7717/peerj-cs.2541)
Supplement: Supplemental Information 3 — We crawled the data of Erie, Mengniu, Junlebao, Ganti Farm, Huang’s Dairy, Shengmu, Anjia, Deya and other brands of milk products in the official website of Suning E-shopping, and crawled a total of 60,367 pieces of data, removing the system’s default comments, blank comments, garbled text and other invalid comments, and finally obtaining the effective The total number of data crawled is 60,367. Before the formal text analysis, it is necessary to use the jieba participle for the participle processing of the comment text. In order to achieve more accurate segmentation results and the accuracy of the subsequent text analysis, the punctuation marks and useless characters (numbers, intonation, etc.) are deactivated, i.e., the results are filtered by words, so as not to affect the extraction of keywords and the analysis of word relevance. [file peerj-cs-10-2541-s003.csv]

content
The packaging design is atmospheric and the milk flavour is rich and good to taste. One praise!
Very fast delivery, children love to drink
Special satisfaction, Suning DS
This milk purchase is more cost-effective, before the child also said the taste is good, so decisive purchase
The milk has been repurchased, drink at ease very good.
The old brand. I've been drinking it for a long time.
It's good value for money and worth buying!
The milk is good, it's rich and creamy!
The original milk with no additives
I bought it for the New Year's Day, it's economical and good for people
The yogurt tastes very good, ah, the date is also quite fresh, S.F. super power, delivered to the yogurt is also still very fresh, family members are very like, praise praise!
The banana-flavored yogurt from Gandhi Ranch is mellow and delicate, and the whole family loves it!
Very good, worth buying, next time continue
The kids love to drink it
It was very fast. It is the same as the supermarket.
Sweet milk, tasty and freshly dated
Cheap and very good £¡£¡£¡£¡
Creamy, smooth and thick, repurchased several times
Very good! And it's all sent out S.F. now?
Rich flavour, fresh date and easy to shop.
The goods are good and worth buying!
The actual fact is that you can find a lot of people who have been in the marketplace for a long time, and they've been in the market for a long time.
Good Oh activity is really powerful
The yogurt quality is very good, the date is new, good to drink, the whole family like to drink, praise
Our family has always been drinking the Amosi good to drink
I've been drinking this brand of milk, children love it, especially convenient
The pro futures at the end of July, the taste is not bad.
Still good, have bought twice
The milk is very rich and the date is fresh
It's very good, very fast, arrived home fresh, good stuff ah!
Good price, fresh date, very fast logistics
As always, I always drink and buy Amush.
Good good good good good good good good good good good
The taste is okay, the price is affordable!
This is still very good, the production date is April 2022. I still feel satisfied with it, it is the original yogurt. The express delivery is also okay, the speed is also still relatively fast, still relatively satisfied, or indeed can, very recommendable to buy, really good it. Still more satisfied
quite thick, there are activities with coupons to use when more affordable
Good milk, will re-purchase many times, praise.
The pure milk is very nutritious and good to drink, children every day a bottle
The milk was good, heated up and had a milk skin.
The price is also affordable, praise a!
The old family milk, very like to drink
The date is very fresh, the important thing is so cheap
Help parents bought directly sent home, parents are very happy old people also need to supplement calcium, we remember to care for children, but also need to care for parents! I didn't take a picture of the real thing, I took a picture of it, but I still give credit to Suning.com, and the delivery was fast!
very good
Drinkable
Junlebao yogurt, flavorful, fresh date, Suning Yi purchase price is more affordable, delivery on better.
Delicious and creamy!
Fresh, flavorful, fresh date, very good service.
Buy ........................ buy
Very awesome, super fast logistics, genuine!!!
The milk is very good, the children like it very much.
Logistics fast, the next day of the order received, the courier service attitude is good, delivery to the section, help colleagues to buy, they all say than the supermarket to buy cheap, taste good, has been many times to buy, in Suning buy things assured.
The date is fresh, it is from May.
This milk quality is good, always drink this
It's quite good
I've recommended it to my friends to buy
The taste is rich, the logistics is very fast drink after buy again
The actual fact is that you'll be able to get a lot more than just a few of these! The new users minus 30 to buy, the first payment also reduced 5 yuan, basically equal to a bottle of money to buy a carton of milk! The little lion is great!
good to drink eight
The baby likes to drink it, so I bought some more to stock up on
The yogurt that you drink during weight loss is very good, zero cane sugar!
It tastes good and is cheap!
Very good! Good value for money! Tastes good too!
The delivery is much faster now, unlike before, which took a week!
The first thing you need is a carton of milk for your New Year's Eve gift, which was quite cheap when you did the event before, but you can't wait to give it as a gift.
I bought it last night and it arrived in the morning, and the date is fine
I've been drinking milk for many years, and I'm relieved to buy Suning's own products
The best value for the money, great value for money
The price is relatively high when you buy it during the event
In order to health, the second buy low-fat milk, taste is not bad, 4.0g of protein content has been very high, other family milk is basically 3.5g and 3.8g or so, recognized Newsland brand, has always been quite trustworthy.
It is good to eat not expensive taste and good quality.
Keying suddenly feels so big
The stuff is very good and the price is good value.
Very satisfied with a shopping up
Cheap, genuine, good logistics service, fast
Milk is good, low fat suitable for weight loss, date is also good
Cheap price, door to door, very satisfied.
Fast, good quality, efficient, genuine product worth buying will buy back
Fast delivery, expiry date is acceptable. Will come back again in the future.
Good review, good,, no
Activity to buy, very cheap, baby also love to drink!
I've been buying it for a long time and it's even better when it's on offer!
Very good, my daughter likes the taste.
The milk is okay, is the packaging is too poor, completely did not consider the express, a few corners extrusion deformation serious
Logistics is fast!
Very good, also cheap quality and good
The Golden Dawn pure milk, the name is true, very powerful!
Very worth buying date very fresh, will also repurchase
I've bought it many times, the taste is good, the date is fresh, the price is cheap, the logistics service is good, will come again
Fast, the packaging is particularly good, the price of milk rose very much, skimmed is healthier.
very like, not sweet skimmed
good good good good good good good oh!
The whole family likes to drink, more convenient than going to the supermarket, logistics is very fast.
Always drink the pure milk, children also like it.
The milk tastes very good, the family loves to drink!
The date is quite new, February, like to drink this flavor of yogurt ~
It's cheap.
The family buys all their daily supplies from Suning Yi. The price is affordable. The quality is guaranteed. The courier is very helpful. Delivered to your doorstep. Eat with confidence. Repurchased for the 3rd time already. Very satisfied.
Fresh date, prompt delivery, pure flavour and well packed.
The taste is very thick and creamy, quite good
Very good service and fast delivery. The date is very recent
Seeing as it was cheap, it was ok, no packing box
Very good, genuine, affordable, new date of production, worth buying
Fast delivery new date
I'm not sure what's wrong with it, except that it's expensive, and it's 3 dollars a box after using the discount.
The two types of milk can be compared to each other, so you can tell which one is of better quality and which one is of average quality! This is certainly no problem, is the next time to try to buy a large package, feel a little better!
The actual fact is that you will be able to get a lot more than just a few of these.
The price is good and the taste is fine, buy for the elderly!
The date is fresh, the milk is rich, good
The 200ml is just right.
I'm really good, value for money, door to door, very satisfied, I will often come to patronize a little
This milk is not bad, and the children love it.
The milk is rich and creamy and tastes good
Bought for the baby, it does taste better
New date, kudos
open found some sides open, the middle of the printed green people many have lost paint or scratched, a little afraid of not knowing if it is genuine
good taste, easy to buy, not bad, pure taste
Fast, well packaged, old brand, good taste, has been purchased many times
Taste good, Golden Classic organic milk, children like to drink. Suning platform quality assurance. Support Suning.
Fast shipping, good taste, gospel for lactose intolerant people.
I'm not sure if I'm going to be able to do this.
The taste is very rich overall very satisfied!!!
The brand name of the milk is relatively high in protein, imported milk should be more assured, this time the packaging is very good, great! The order was placed in the evening and received the next day, kudos!
The taste is very good, children always like to drink
particularly good milk is particularly good or Trunks
often drink Mengniu's milk, quality assurance, 200 ml of more convenient, not afraid to drink it all.
The only beauty of the price, the price is super high, worth having!
Yili pure milk, the quality is very good.
The date is new, the taste is good, and the packaging is not broken
Love it, love it, love it.
Drank other brands think Anjia good oligarchy
Good, very good, very good £¬£¬£¬£¬£¬£¬
The goods have been received, the taste is good, to the business praise
Children love to drink this milk, with coupons cheap price, decisive, with the same city delivery big price courier fee, the same day to deliver. Support Carrefour.
Logistics is fast, but there are several straws missing .
Delivered to the door in a timely manner. Live well.
Always drink, now used to make your own yogurt.
Always buy milk in Suning, not every milk is called Trunks! Now the logistics are not sent locally, they come in Nanjing, and the logistics are quite fast. But I still think it's more convenient to be local, I hope Suning will give it a go!
The stuff is good and cheap, only 7.32 yuan for a litre on average.
Nice. Very fast logistics. The date is also very new.
The packaging is beautiful, the date is fresh, I personally feel that the red dates and wolfberry flavor is too sweet, the taste is not as good as the original taste!
Good £¡£¡£¡£¡£¡£¡£¡£¡£¡£¡£¡£¡£¡£¡£¡£¡£¡£¡£¡£¡£¡£¡£¡£¡£¡£¡£¡
Not bad, logistics is very fast, good taste, worth recommending to buy, a few days almost finished drinking, really good.
The thing is good, also can, the speed is also very fast
I've bought once before, the taste is good papaya flavor is very thick, good to drink, cost-effective, good value for money, catching up with Suning Tesco has activities or have easy coupons when buying more suitable, cloud drill can be against money Oh, recommended Oh.
The actual organic milk is 0.2 protein more than the ordinary pure milk.
Not bad, quite good, good good good
The simple alcohol yogurt of Junlebao is very good to drink, visible reassurance, bought two packs, sent by SF Oh, express to home. praise
very satisfied very satisfied very satisfied very satisfied taste good give
Not bad, nutritious, fresh date.
Selling good, good enclosure quality is very good
The date is good, fresh! Thought the spokesman Zhang Yixing has been drinking Mengniu yogurt, a variety of flavors to buy in exchange, are good!
The sugar-free drink, with sugar drinking uncomfortable, recommend this
The milk flavor is thick, the taste is good. Quick logistics, good packaging!
Good value for money, next time will come to buy, point praise point praise £¡£¡£¡£¡
Very good to drink, the taste of home
Two boxes a day and nutrients, calcium, is my daily indispensable nutritional breakfast
Amush yogurt, unique flavor, can enclosure.
Very good milk, always drink!
Very good to drink oh!
Carrefour is still very good next time continue
Good quality, good date, fast logistics
Very affordable, has more than once repurchased the children very much like, nutrition is also very good
always buy back, cheap and good value
The packaging is good, the delivery is fast, the 8th production, has been purchased many times, the taste is very good.
good good good good good good good good good good good good good good good good good good good good
like to drink, many times to buy, worth recommending
Very good, thanks Carrefour
I'd like to see you in the morning.
I give a bad review of the courier, not after my consent to put the courier cabinet, Jingdong with are sent to the door
The price is cheap, the goods are also good, very good shopping experience.
The milk is rich and the date is fresh.
Bought several times, it's okay, pretty good good, children like to drink ¡£¡£¡£¡£¡£
Good drink and fun praise £¡£¡£¡£¡£¡ praise praise praise
Convenient and fast self pick up
Amush yogurt is just good, the price is also unusual
I'm not sure if it's a good idea to drink it, but I didn't see the packaging clearly
The delivery master was very helpful and delivered to my hands. Suning has its own express is good
Date fresh, affordable price, packaging intact, a glass of milk every day, health!
The price is affordable and the product date is close.
Junlebao yogurt date fresh, flavorful, Suning Ebay purchase price concessions, door-to-door service is good
Good milk, baby like to drink, praise
The logistics is fast, it is a convenient figure.
The milk is rich, the date is fresh, and the taste is very good
It should be said that you get what you pay for.
The milk is genuine and affordable, it's the second time I've bought it, and I'll buy it again if I need to
The date is fresh and the price is affordable.
Old brand, reliable quality.
I received the goods, the packaging is tight, the taste is very good, and the same as the offline shops to buy, praise
The shipping is stable unlike some rubbish pretending b that the infected areas are not shipped
Good to drink, the children like it, hoarded.
shipping is quite fast, help a friend buy
6745c32a4rEHTaily special good goods
Now there are activities very affordable taste also
The packaging is good, the milk taste is very rich, the family also like to drink.
cheap, but the date is not very good, want to eleven to bring back to send people not very good
Very fast, the milk tastes good, good.
Logistics is super fast, the goods are also good ~
brand milk, good quality, worth buying
quite good taste is relatively light
heavy taste
The product is fresh and the date is recent, good
The date is new:, nutritious. Worth buying!
Repurchase n good reviews.
Good stuff, yea oye
The big brand is trustworthy, pure taste, high cost performance, next time will buy
The first time I bought expensive later contacted customer service to give 10 yuan of invincible coupons, it is okay
Good to drink keep buying back
very very good
very good to drink, trustworthy, will always buy back.
I like to drink this brand, but the price is not cheap
It's a great deal! I'll buy it again next time!!!
Good, new date!
I bought 5 pieces at a time and they were all less than $25, worth it!
It's good except the price is a little expensive!
The date is fresh and I received the goods the next day.
Really good, fruity and rich milk
You are similar to what is sold in supermarkets, mmmmm, and the price is more affordable.
I bought something from the flagship shop and it should be fine.
Very good quality, cheap and affordable
Suning supermarket prices affordable, logistics is very fast, shopping Suning
The family loves to drink, good value for money, good review!
Very fast, bought with a coupon, very good value. The nutritional value is also very high. Next time also buy.
Taste good, good to drink, will buy again
Very fast delivery, good value for money
Good taste, fresh date, easy to shop.
Suning Ebay is worth buying. Very good to drink
Mengniu pure Zhen room temperature yogurt pasteurized heat treatment flavored sour milk, good to drink, taste positive, often buy.
The date is very new, very unexpected, recommended
Gan sample? Good food on the line it your
Double 11 hoarding bought a lot of, are often bought, good milk
Always drink this milk, quite good.
As soon as you pour it out, it is obvious that it is thicker than ordinary milk, drinking with milk
The new hope brand product quality is good yo! The banana milk tastes authentic and the taste is unique and pure. It is a great way to get the most out of your life. I enjoyed drinking it and snapped up 1 case for this event.
The old man in the family likes to drink it, and every time he buys it, he drinks it all very quickly. The strong banana flavor is very positive, and I hope that in the future there will be a new model with a box of 24 bottles, which is more drinkable.
The yogurt is very good, the family likes it very much, the Suning Yiwu activity is strong, will buy again
The two boxes of stockpiling, breakfast drink, just the courier is not door-to-door. You can call yourself and have it sent, the post is so far away. It's a lot more tiring to move back
This is a lot of milk with 4g of egg in 100me and 10g of protein in a carton of milk.
It tastes good, is easy to buy and delivered to your home, and is cheap.
It's a rich flavour and freshly made.
A good milk to buy regularly
Very tasty, a milk that is often repurchased
Rich and sweet, exceptionally good taste, will buy again.
This milk is very good, a little more comfortable to drink than the others.
Very good to drink many times to buy, has almost finished, ready to buy another box, fantastic, very like, Suning Ease great.
I'm not sure if I'm going to be able to get a good deal on this.
The milk received very good. The children like it very much to buy it quickly down.
It is good to drink, high nutritional value, the whole family is hey to drink.
Yogurt received, very good, good taste, fresh date
The price is more affordable in the milk, the family drink together, praise
The baby received it, very good, full of milk, very sweet.
Quite good, the milk is very fragrant
This brand of milk times is bought in the supermarket, very good, now Suning Tesco has a discount decisively down
Great Carrefour near is good not to go out home need to use all the things sent home
The taste is good, hope to do more activities, concessions more
The milk to choose on the gold classical pure milk.
The Amush has been drinking yogurt. The logistics is very fast packaging is also very good, the date is also quite good. I still like to drink the original original taste. The milk is very thick entrance slowly milk taste behind will continue to buy. Drink more yogurt to strengthen your body
The milk date is fresh, the cost performance can be, the outer packaging is not broken, can.
Very good, fresh date
The actual fact is that you will be able to get a good deal on this!
Support Suning, support the national product, worth everyone to buy.
Good packaging. Good taste and good price
Excellent value for money, especially suitable
The logistics is great, the milk is great, next time come back to buy
I'm not sure I'm going to be able to get a good milk.
The milk is really good, 200ml is just right
The actual yoghurt is a good way to get the most out of your yoghurt.
The taste is a little sweet, quite thick, back to buy
The milk is good, the small package is just right
The actual fact is that you can get a lot more than just a few of these.
Good, good choice, I like oh.
I like it, I like it.
Not in accordance with the Suning APP shows the order address delivery
Not bad oh, worth buying
Production date fresh, delicious, packaging or, I give good reviews
On the online street Suning choose Suning is to save money!
taste taro, very good service, fresh date, fixed return single, a bottle a day, never stop, every day, adults and children, a hand. Hahahahaha.
Make-up brand low fat high calcium milk, is my family, milk quality is very good, good to drink low fat, a box every day convenient nutrition.
Big company, big brand very good to drink!
Good value for money, very creamy, quite tasty, satisfied!
The children love it, a little sweet taste
The taste is not as good as the usual Yili Mengniu, said not to buy back
I'm not sure if I'm going to be able to get a good deal on this.
The date is very fresh, the milk quality is very good
I've bought it many times, my dad and nephew love it, I'm happy with it!
The kids love it, so I immediately placed another order! A layer of milk skin after microwave heating.
The milk was received. Love it. Will buy again.
Nice item
The yoghurt is a big brand, reliable quality, the production date is October, which is fine.
It has a good taste, and is full of fresh milk. I just want to ask, steamed, how not to stick to the bowl, all the previous brands are water steaming spacer, there are sticky bowl bottom
I've been back many times. I like to drink.
Too small, fooled
Good quality, good value for money, really good value for money, affordable, really good quality, exactly as described by the seller, received intact packaging, tightly wrapped without any damage, the quality remains, customer service is very good, detailed answers to my questions, the seller is very good, very satisfied with this shopping, such as the need will buy back!
A price is worth a penny, or expensive is good to drink ah, more soft, more rich, more sweet. I recommend that you buy this original flavor, the other flavors are still almost interesting, I think.
Very good, bought numerous times.
The taste is good ~
Very good milk, drink it without diarrhea
The taste is very good, the taste is good, very good
the child super like, logistics packaging super perfect! Suning is getting better and better! Super satisfied!
The milk is okay, but the packaging and logistics is too bad, the box is seriously deformed, the milk is leaking
Beautiful price, logistics can. Many times buy.
Very good, things are genuine, if the price is more favorable.
The aroma is strong, add cereal and stir, delicious and nutritious.
Produced in February, very fresh and cost-effective, much more affordable than offline brick-and-mortar shops, drink it pure, worth buying.
The logistics was fast, arriving in two days. I'm not sure if I'm going to be able to get a good deal on this. I'm not sure what I'm talking about.
Good service attitude
The box is empty at both ends, dirty outside, next time do not buy!
The cheapest than the supermarket, economical,, praise
I bought 78 mentions, the date are fresh, cheaper than the supermarket
Very fresh, very good!
It's good, and lactose free, lactose intolerant people are blessed
It smells good, smells great, good price, very good service
The price was reduced by 5 yuan just yesterday, drunk, not recently produced, but it does not matter, 12 bottles did not take long to drink up
Shuffled milk, a boon for the lactose intolerant
The milk is very good and the delivery is fast
High calcium type, second buy, fresh date
Let's see how it goes
Stinky boy's! Support Suning!
The shipping speed is exceptionally fast, and the product is as described, the customer service is also first-class, every day a cup in the morning and evening, full of nutrition. The price is affordable and worth recommending to everyone.
The actual price of the product is very affordable, and the platform is much more affordable than some other platforms.
The actual milk received, is genuine, Suning Tesco trustworthy
The actual banana taste is very pure and has a high protein content
The price is affordable milk is also not bad
It's very tasty and straightforward, and the delivery was fast.
The Golden Dawn Organic milk tastes great and is especially good for breakfast, with bread.
Produced at the end of October, the date is considered fresh and the price is right
The packaging is very good and the date is very new
It's a good, good, good taste
The milk is good, 200ml is just right
This time I counted to buy this flavor, the last time I bought a different flavor and this flavor, this flavor is okay, I guess.
It's not bad, right?
Good and affordable, worth buying
It is very good and trustworthy
The milk is genuine, the production date is early, and the price is affordable
The actual fact is that you'll be able to get a good deal on your own.
I've been drinking Mengniu pure cotton milk taste good
This is my most milk, the milk taste is very pure, very sweet, not too much added ingredients. It is the purest and purest milk I have ever had. This milk is high in calcium and no sugar, which is a great nutritional and healthy product for building a healthy life.
The children like to drink it and will come back to buy it again.
It's not bad, and it's fast. The taste is okay
The date is May and the price is good! It was shipped fast!
The courier is very well protected, the milk is superb in character, the milk was produced last month, the date is very fresh, drink up the milk flavor is rich, the taste is mellow, and other milk compared to the good more than a little, the family baby very like to drink. I am very satisfied with my shopping.
The shipping is fast, the production date is fresh, the price is affordable, and the taste is mellow
I hope the quality is getting better and better!
I think it's okay to buy it as a gift
I am very satisfied with a shopping, good service, delivery, logistics is also very powerful, the baby received very much like, buy assured, use peace of mind
Very fast, very good quality
[produced in November] Yili Amusi high-end drinking Greek flavor yogurt plain 230g 10 bottles for gifts!
The milk bought on April 15 expired on May 10, Suning's own shop did this kind of thing, unbelievable!
The taste is good, it is worth buying, not so heavy milk scarlet taste, suitable for the taste shallow reference
It is very good, the family likes to drink Mengniu, breakfast must have good products!
Mengniu brand is trustworthy, quality is guaranteed, affordable.
Quite good, is received is broken, we look, milk rich, are diffused out, very good, very good, really good, very convincing
Suning Tesco quality assured, recommended to buy.
Packaging is intact, no breakage!
Match with the description, very good quality, new date.
Yili Golden Classics great quality, always drink, nutritious and healthy, children like it.
The company's products are in good condition.
The packaging is very tight and the date is relatively new
The baby received a long time, I'm sorry to forget to evaluate, this has been the N time to buy back, taste as good as ever, will buy back, logistics is very fast
Not bad buy several times sometimes buy this sometimes buy Mosleyan which special price buy which.
Very satisfied, very much like, my daughter likes to drink
Buy for the children, very like to drink, each bottle is not too much, just
The stuff received and supermarket the same! But the price is much more affordable than the supermarket! The logistics is also very fast! The service attitude is superb
Very good, logistics is very fast.
Even the packaging is not, after receiving the goods cowboy box are deformed, inside the milk east and west, and directly write the name in the box outside, speechless oh! I would have liked to buy a few more boxes to send to people, and a East simply can not compare! I hope to improve on the packaging!
I hope the packaging can be improved! Thank you Suning, thank you Tesco.
The milk flavor is thick, good, worth buying.
Praise one, praise one, praise one, praise one
In a campaign, March date, used consumer coupon, okay.
It was produced this month, fresh date, fast delivery, good.
Very good can buy very thankful
A very affordable activity, children love to drink
The brand is trustworthy, cost-effective, tastes great, always buy
618 bought, it's okay!
The actual price is also 99-30, which is cheaper than domestic milk, and the red gift box is also a good gift for New Year's Eve.
The actual fact is that it is a good idea to have a good deal of time to get a good deal of money.
It's good to drink, always and this brand of, children also love to drink.
The quality of the milk is very good, flavorful and rich. The date is also fresh. The slight shortcoming is that the express delivery process extrusion broke three boxes, I gave the seller reflected, the seller immediately gave me a refund of the three boxes of milk payment. The seller's service attitude is too good.
There is nutritional quality or good taste
beautifully packaged, nutrition refinement good to absorb,.
Milk is good, children love to drink.
Super discount
The date is fresh, the milk is rich and tasty, great.
Very good real fruit grain, healthy drink, delicious and authentic, nutritionally balanced, like the Mengniu brand. Kudos~
Rich in flavour, good absorption of refined nutrients
The date is very good, it is recently produced, always drink this milk, lactose intolerant people.
I've been drinking this milk for a long time, and I'm lactose intolerant. I'm a big brand, and I trust it.
The milk has a sweet taste, children quite like to drink, 200ml a box just suitable for children, will not waste.
The taste is okay ¡£¡£¡£¡£¡£¡£¡£¡£¡£¡£¡£¡£¡£¡£
Prepare the much-needed classic in black metal
Very good! Very affordable! Good £¡£¡£¡£¡£¡£¡
Freshly dated,.
Good good good ¡£¡£¡£¡£¡£¡£¡£
Good, good taste! Bought at event time, cheap price!
Very satisfied, very good, service attitude is also very good, next time will come.
The milk festival 198-100 is very powerful ah, three boxes in total cost 103.8, too good value ~ 8.1 order, 8.2 received, the speed is also powerful. Morafield is the first time to buy, production date of 2017.05.28, shelf life of 150 days, red date flavor is very strong, suitable for girls to drink.
The packaging is particularly good, two layers of foam, cattle
The price is quite favorable, quite good to drink
Suning Tesco activities to buy, affordable prices, fresh date, very good
The taste is very good, the taste is good, the
The first gear third gear without much wind, the fourth gear a little more wind, but the sound is big
I bought five pieces of milk at one time in time for the event price, they are all great and can be stored for a few months to drink slowly
I have bought it many times. Good review. Thanks to the courier guy for bringing it upstairs.
I've bought it several times, it's pure. The brand that you trust
You. 1455 number maths teacher said words said words.
Very fast quality very good
The taste is strong, the date is February, more than a month has passed. But consume one a day, not much impact!
Shopping at Suning.com is assured and convenient, and quality is guaranteed.
Two bottles at a time at an affordable price.
Taste can! Not bad
It's not bad, it's good!
I'm sure I'll be back when I get the chance.
The milk is very good for the children.
I bought it during the event, it's a good deal!
I bought several boxes of it, it's affordable
The brand is good, tasty, fast, fresh date, has been purchased many times
The milk is quite affordable, the speed of delivery, the speed of arrival are fast! I like to drink pure milk from Mengniu, good taste and delicate! I'm not sure if I'm going to be able to get a good deal on this!
Good to receive
The milk is very popular with the whole family! The price is abnormally high and the logistics is strangely slow. This is a great way to get the most out of your business.
The taste is very like, this activity to buy really too good deal, adults and children like a yogurt. I'd like to buy more after drinking!
This milk is very good, worth buying
Very satisfied with an online purchase, will buy again
Milk protein content high 3.5 can be described as good value for money very like, courier boy door-to-door service good. In short, in the Suning self-owned buy things at ease
The taste is quite thick, like, repurchase
yogurt, I have sold many times, good to drink
The shipping speed is fast, quite good, the price is not very expensive, praise.
The actual fact is that you can only drink this milk if you are lactose intolerant, basically the family has not been broken, drink the other to diarrhea, this drink sweet, perhaps lactose is broken down? If you are looking for a good deal more than just a few of the best things that you can do, you will be able to get a good deal more than just a few of the best things that you can do.
The same is not the case with the one that is a price a point, in short, recommended!
A very good milk, the date is still fresh, if it is 250ml will be perfect!
The actual miniature one ah, nostalgic for the previous bagged breakfast milk, drink up feeling full of flavor, rich and powerful, haha
The taste is relatively light
The family often drink Mengniu pure Zhen sour milk, are in the Suning Yi purchase, this time is the SF Express to home, all five stars praise ~
It is not good. The date is not fresh, two months before it expires!
The thing is good, cheap, next time to buy
Commodity packaging is very good, courier speed is also very fast! Affordable price, big brand quality is guaranteed, worth recommending to buy!
It's a new date, fast, logistics is fast, it's the real thing!
Everything went smoothly through my efforts are because of their own efforts, right ...... we cheer together cheer la ...... you can also see their own efforts ......
Easy shopping at Suning.The milk date is fresh in January and the milk is pure! The experience was great!
I just had a special promotion and bought Anjia whole milk! I always buy Anja's
I'm not sure if I'm going to be able to get a good deal on this.
I'm not sure if I'm going to be able to get a good deal.
The packaging is very good, no damage, satisfied with a shopping
The taste is fine and smooth, good quality, trustworthy
As always, I support Carrefour, it is good and genuine
The second purchase, the taste is still good, also fast
Very good, cheap, date also new
The children love to drink, Yili big brand, trustworthy.
Very good and cheap price
Good, good oh! It is very much like the
I like it! It is worth recommending to buy!
Good taste good also very fresh.
The milk is good, the date is not good, there are two months to the shelf life
cheap, very good quality, the family said good
This milk is good to drink clear and sweet recommended to buy
Logistics is very fast, must buy goods, Suning Yi buy peace of mind! Superb!
Trenton's milk is rich in protein and good to drink!
This is sure to be a thing? It's not false advertising
It's not a problem
The date of production is March, the taste is good
It is quite good cheap and nutritious mainly trust self-owned other shops are afraid to buy
I've bought it for the sixth time and it tastes great
The price is cheap for a full range of products
24 bottles and 16 bottles of date packaging are different, it is recommended to buy 16 bottles, the date is newer, packaging is also more formal!
Logistics is fast and easy, the goods are packed strong and durable, and the date is new.
The big brand is different, good milk is good and affordable.
Really like, completely exceeded expectations, shipping speed is very fast, packaging is very careful and strict, delivery speed is very fast, very satisfied with a shopping
The date is very new, try to drink good and then buy. Logistics is very fast
The children in the family love to drink, but also said that the taste is pure.
Good comment date is very new express complete 666
Every day drink healthy life! taste good
The goods are cheap delivery, worth buying
This milk is affordable and tastes good, again to eat up and have to go buy
all open
Good milk, bought a lot of it.
Bought many times . Very good
It's just very good-
The milk is very good, I have bought from this company many times!
The packaging is very good, no damage, the baby likes to drink.
I've always eaten Yili organic milk, and my whole family loves it.
The taste is very good, the big brand is trustworthy.
It arrived quickly, just in time for the event!
I'm not sure what I'm talking about!
It's a good thing that you've received a very fresh date and have been drinking this milk Yili high calcium trusted.
The actual fact is that you will be able to get a lot more than just a few of these.
Yili lactose-free softened milk packaging, date new, softened milk taste good, rich in nutrients, easy to drink, fast delivery, courier is also powerful.
The papaya flavour is not very customary to drink.
Good value for money
The date is fresh, the taste is light and the price is okay.
The second time I bought this skimmed milk, I felt good.
I bought it yesterday and it arrived today and it tastes good
The logistics are fast and the taste is light.
The milk is very good date April production is the express a little transport
The taste is very rich! The date is very fresh! Product is very like! Always shopping in Suning
Buy very good drink cheap affordable
The date is fresh, the milk is very good, easy to drink, very good, always drink this brand. Very satisfied, this time is to take advantage of the activities into the hands of cost-effective, fast delivery, well-packaged, very good, a new experience, Zan Zan Zan!
The logistics arrived very quickly, very satisfied.
Very good especially good value and housemates a box of beauty
The shipping is fast, the date can also be, milk with anti-collision film wrapped, the shortage is not door-to-door, a large box from the post to carry home is quite heavy.
The actual lactose intolerance of the child, just this is particularly suitable for children, a cup every day, supplemental nutrition
Good to drink good to drink really good to drink, the real deal
The date is fresh, the taste is good, repurchase many times
Good packaging, fast logistics. Cost-effective
logistics is very fast, packaging is intact
The taste is very strong environmentally friendly straws are fast
Promotion is more affordable, feels ok
The date is quite fresh! The supermarket is Carrefour, keep up the good work!
goods fresh, affordable, praise praise praise
I have bought several times, children love to drink, will continue to buy
Before buying also specifically asked the customer service, said that the price can be insured after the single, but after buying is simply not the case, and asked the customer service simply do not reply, sent a message in the past are not looking, or unread state. The taste of the milk is also bad, definitely will not buy again.
Erie Amush Original Yogurt, the Greek flavour is very mellow, rich and tasty!
The protein content is 3.2g and the 24 bottle production date is quite newer than the 12 bottle
It feels quite a small box, but weighs 200ml.
The yoghurt was received in a nice package with a strong flavour and the children particularly enjoyed it.
It's a good yogurt trust this brand! Logistics is quite good, the shop packaging is strict a little not damaged, satisfied satisfied!
The milk that has been bought in Carrefour is recommended
I'm not sure if it's a good idea or not.
The logistics is very fast, things are very good, satisfied
Fast delivery, tightly packed, fresh date
bought 2 boxes, drink a box, with the card or quite good value for money
Directly good, the taste is also good, is the downwind delivery, general, not as good as the previous Suning own!
Children love to drink, subscribe to 4.0
buy for the elderly on the purchase of Shuhua milk, sugar-free good absorption, nutrition, healthier, taste okay, from Suning Yi buy are authentic, production date fresh, very good milk, very like
I'd like to buy it again, it's very good, always out of stock ah
Taste good sweetness just right, next time also buy
received the goods, always buy, convenient.
The kids like it, they drink it every day, it tastes good
The packaging of the milk is good, there are inflatable bags to protect, bought several times, the packaging is fine, safe, logistics is also fast, quite good
Very good milk, infinite repurchase
5666666 very good
The date is fresh and the milk is rich.
Quite good milk, relatively good value for money.
Honey good, the express is also quite block
Good milk
used the cloud minus 15 yuan coupon, very good value, or the previous taste, old yogurt I like.
Everyone in the family likes to drink this, good
Good quality, always drinking.
Date fresh.... Fast postage ¡£¡£¡£¡£
The other day in early June, still new, is the express is also too slow, the same city put 3 days before delivery.
I really like this yogurt, I personally feel charcoal-fired than ordinary yogurt is good to drink, Suning delivery super fast, SF sent to the door
The actual milk is always to buy Tresor, the taste is good! It's good to drink and nutritious! I'm very satisfied with the fast delivery!
The strawberry flavor of the drink is this. I will buy it many times in the future. Recommend to everyone
Logistics is fast, affordable, worth buying, strongly recommended.
I'm very happy with the overall value for money and it's worth buying again!
The baby has been drinking this!!!
Low fat high calcium milk is very good.
Mini version
Good taste, very fresh date, fast delivery.
Good good hi ah good ah good ah good
Very fresh and cheap! It's so good for
The date is fresh and the kids love it
very good
Very happy with the taste
Great quality milk, good taste, very fresh date!
It has both value and substance, quite like it.
The date is fresh, the taste is good, the supermarket this date 68 a box, Suning above really good value
The second time to buy this grandmother that milk of that taste is softer, um, better to drink ah, that yogurt then, um, the courier boy to the home, um, this but feel the amount is a little less, as if um, feel not yet drink over, which which is not, those people is probably because the milk is good to drink reason.
24 boxes of family pack is very affordable, the date is also fresh
Poor Ping
have been many times online shopping this yogurt, the taste is really good, buy in Suning Ebay, quality is more secure, packaging transport are very good, especially Suning Ebay courier delivery service is really good! I can't say enough good things about it! The picture above for reference
The second buy children love to drink adults also love to drink. good
Taste good, affordable price
It's a great deal!
This one is too sweet, not much to drink
The date is also quite new and the packaging is very good
It is very good, although it is sugar-free, but some sweetness, taste is good, weight loss must have good product!
The brand too, straight trust, many times to buy
The price is good, this taste is not bad
No problem with the milk, the medium rating is for the express, leaking a mess
The Amush taste is very good, put in the refrigerator to chill a little better drink. The delivery of Suning is also good
I've bought it many times, it's good
The date is still new. 001 very good to drink
Very tasty and fragrant. Satisfied with a shopping trip.
Not bad, very tasty, very affordable, good reviews
Anja milk infinite repurchase, a box of 24 small bottles, delivery is quite fast.
Very good, good good, hahahahahahahaha
I think it's okay, I think it has a banana taste.
This time the packaging is much more refined and the date is new
Standing affordable, logistics is very fast, service is very good. The taste is very delicate.
One year shelf life, I have drunk this milk before and it is okay.
Fast logistics, pure taste of cattle, rich aroma.
New Year's gift essential, quality assurance
It is authentic, tastes good and affordable.
Fast, the baby is very good, good quality, praise a.
Quite good to drink, this brand many years ago on the go, when the milk was ordered before sending, but unfortunately now only this small box, I think the previous big box is better feeling words, really, the taste is also good, especially after the ice taste especially good. At that time there was also papaya milk and banana milk and apple cider vinegar, now there is only this taste left, quite …
Fully packed, freshly dated and tastes great!
It's 6 June 2021 and the yoghurt is dated 11 May 2021 and it's a great offer, superb!
Delicious, creamy and great value for money.
Three flavours, all very good and beautifully packaged.
Pretty good except the date is a bit old, recommendable buying experience! Go, Ollie to ~
satisfied satisfied satisfied satisfied satisfied satisfied satisfied satisfied satisfied satisfied satisfied
Nutritious
I bought two pieces at a time, so I bought two pieces for each of the two
I received it yesterday and the price went up today
The taste of childhood, like
Very good milk, especially like it, fast delivery and good date.
Not bad Packaging not broken
The Yili Golden Classic Dream Cover Organic Pure Milk tastes really great, the Dream Cover design is very user-friendly and can be saved temporarily after opening, rich in 3.8g/100ml milk protein, providing the high quality milk protein needed by the body, mellow and creamy taste is very pure, I believe I will buy it again.
I have bought this yoghurt many times and this time it was a great price!
I have bought this yoghurt many times and this time it is at a very good price. It is very affordable and the full sale is very affordable and the full sale is a good deal. I have purchased this yoghurt many times at an affordable price. Very affordable, full sale on a very good deal.
Good to drink good to drink good to drink good to drink
Baby received, the price is good quality ah
satisfied ¡£¡£¡£¡£¡£¡£¡£¡£
Have purchased for the second time, drink down never again upset stomach.
The actual Trenthol pure milk, good and calcium
too light too light, and water almost
Very tasty, very tasty, very tasty.
I love you, I love you, I love you.
Very cheap date is very recent official direct this price can be
Nice product, superb value for money.
Anja milk tastes good, flavorful and rich! Always buy!
It is already the second time to buy, good, genuine, cheaper than the physical shop.
Milk good can, not bad, not bad
The milk is extra thick and tasty. It is worth buying.
Good value for money.
The milk is particularly good. Always choose Trunks
This price is simply great on Suning~~~
The price is very good.
The actual milk is very good, very thick milk flavor, good
good drink affordable
Super super small, not cost effective at all.
Low price, not used yet, logistics very fast
Very good feeling really good
good taste, very like the taste
often buy often buy, home essential, taste all good, creamy, tightly packed, fast logistics.
Bought forgot to take in the post, the price is still very affordable. worth recommending
Genuine affordable ~ taste good ~
The production date of 20221124, it's okay, the price is affordable, praise!
The packaging of this Suning is also too perfect, the arrival of the product intact, always like to drink this milk, this time to take advantage of the activities of a whole box, very satisfied!
Children like this milk, often buy for him ¡£¡£¡£¡£¡£
It's great, zero dollar purchase
The milk is very suitable.
The banana flavored milk is very special and the kids love it!
Trenton's pure milk is highly nutritious and is a nutritious product for young and old alike, containing native high calcium
The date is February, still relatively new, very good
Convenient, freshly dated and well packaged! More attention!
It's good to buy self-owned stuff or more assured will continue to repurchase.
The product is really superb, I will buy it next time, may it get better and better, very good shopping experience!
Creamy and tangy! The date is fresh! The courier is great! Three days to arrive! The brand I have always trusted!
The packaging was perfect, no breakage, and the delivery was great.
Just drank it, milk is milk, milk is milk.
Drank part of it, it's ok, will buy again
packaging, production date February
something can, always use, have the opportunity to buy more, this time bought six boxes
The express delivery is very fast, the milk is good, there is a light fragrance, very like, drink and come back.
Although the Chinese New Year, but I still received the milk very quickly, thanks to the express l little brother, hard work, milk date fresh, superb quality will also buy again!
Imported milk with a strong milk flavor. Very good to drink.
There are coarse particles, the taste is not good
Fast shipping, fast delivery, fresh date, praise
I often come to Suning Tesco to buy pure milk, I think in Suning Tesco to buy the quality of the above is very good, the date is also very close, unlike a certain other platform to buy shopping date are almost expired, so shopping I only come to Suning Tesco, big platform e-commerce, trustworthy
The goods are very fast, well packaged and good.
Good good good good
Full-bodied and creamy, better flavour when refrigerated.
In second review. Golden Classic is for the whole family. Drink your milk with Classic Milk!
Box was damaged
The yoghurt is almost finished and feels fine
Daily stock up, always buy this milk
Fresh date, reduced fat good to drink. Good service.
I'm not sure if I'm going to be able to do this.
Very good, the date is a little older, drink yourself, it does not matter
very good to drink, good good, good
Keep up the good work, cheer cheer cheer cheer cheer cheer cheer cheer cheer cheer cheer!
like to drink this milk like to drink it
I like to drink this milk, I like to drink it, I like the taste, the service is very good, the date is fresh, the quality is good
The date is okay, I think, for the holidays to send people
Drink up and continue to Suning Ebay repurchase!
The goods marked 7 days no reason to return, are cheating consumers? The customer service phone number I have explained that the address is wrong, not in the pickup place, customer service at the time also agreed to return the goods, how to submit several times were rejected. The merchant can't afford to play 7 days no reason to return don't note on the above "7 days no reason to return", really …
The taste is good, weight loss milk products
The packaging is very good genuine worth buying
Nice, full of fruit grains, children like
Suning Tesco Carrefour supermarket Chongqing Nanping shop goods good quality, I like.
Nice, fresh date, produced on March 15, 2022, soon
often buy, my wife likes to eat. The price is affordable, SF Express is very powerful, door-to-door
The third time to buy, quite good to drink, children also like.
Pure taste, full flavor, have bought countless times, good value for money, as always, thanks to the shop for giving us such a good deal on the baby. I hope there will be such a give in the future, will always buy and give support.
It's okay okay okay okay okay okay okay okay okay okay okay okay okay okay okay okay okay okay okay okay okay okay okay okay okay okay okay okay okay okay okay okay okay okay okay okay okay okay okay okay okay okay okay okay okay okay okay okay okay okay okay okay okay okay okay okay?
Not bad good to drink. Overall. Good value for money. And the seller shipped quickly. The courier speed is also very powerful.
The flavour is rich and worth buying~! ~! ~! ~!
A very nice milk. The children in the family love it.
The milk was received, packed tightly.
Not yet drink first express is not powerful
Affordable packaging sturdy purchase convenient express delivery to power.
The delivery came quickly, the taste is rich, the date is fresh, worth buying again
The actual brand, good digestion and good absorption, baby likes to drink
Still like the original flavor
cheap, buy many times, support
The packaging is very good no breakage, the date is also yes, in Suning a perfect shopping
can also, the family has been drinking this
very good to drink taste good recommended to buy next time will continue to buy a burst of praise
Adequate quantity at a good price, worth recommending!
Students hoarded drinks.
Goods have been received, the packaging is intact, to have
I feel the date is not very fresh. Suning to cheer ah!
No words. Activity price, direct action
Activity price is very powerful, like the taste of low-fat milk, cost-effective, recommended
Fast logistics, good expiry date, creamy and milky, good value for money
Family members like to drink
canme
Chocolate and pure milk perfect combination, endless aftertaste
Very good, will buy again
The taste and texture are very good, worth recommending.
Good value for money.
A milk to be repurchased every month, breakfast milk for the kids, the kids love it
The taste is rich, the date is recent, good to drink
The date was produced in February, a bit too long
Good, strong flavour! It's a good value for money!
The milk is very good, the children have been drinking it, worth buying
The milk is thick and tasty, the taste is good, and the logistics is fast.
I'm not sure I'm going to be able to get a good deal! The actual fact is that you will be able to get a lot more than just a few of these!
The actual milk is still good to drink, more fragrant with milk flavor
The actual fact that imported milk is now so cheap, the pressure of domestic milk is huge!
The second time I bought this milk, it was very good!
The date is still fresh.
I'm not sure if I'm going to be able to get a good deal on this.
The actual fact is that you can find a lot of people who are not able to get a good deal on this.
It's a good idea to buy a good deal of milk and always have it on hand with a good date.
The date of production is new and the delivery is fast
Very good, fast delivery, good price
This Tresor organic milk is very sweet and my kids love it! I basically have to buy several cases every month and have been drinking it since I was a kid.
The milk is almost expired but still sent over, the seller service attitude is not good send a message not to return, bad business
The actual fact is that you will be able to get a lot more than just a few of these.
The actual yoghurt is very resistant to tearing, the big brand is trustworthy.
The cheap and affordable purchase is convenient, but this time there seems to be some situation five days to arrive, but fortunately the service is good
The value for money is very good. It is also organic. The date is also quite new
It tastes good but is a little expensive
Always buy
Cheap and fast delivery!!!
Great price, will buy again next time!
Very good, love it, bought it again.
Tastes great! Even my meow likes it!
Good to drink, worth buying buy buy buy buy buy buy buy
I'll buy more next time
The yogurt is good and genuine
The milk is good, the logistics is just like that...
Very awesome, fast delivery, very good packaging, production date is very recent
very good milk date fresh taste good logistics fast
Fresh date, fast logistics, quality guaranteed
The date is fresh and the taste is very good.
The price is right and the quantity is sufficient always buy here
Very good, tastes very very very very very very good
I've bought it many times, my children and I love it, and I love this taste the most!
The 99 promotion buy 99 minus 25 quite a good deal on the Tun, the key or milk is good, is the logistics to three days slower than the original, the date is May can be.
I'm not sure if I'm going to be able to get a good deal on this.
The aroma is rich, always drink pure Zhen.
The baby is really great, personal very like, friends also said good to come, recommended to buy
The taste is good, the family likes, the price is also very favorable oh
Good, very good, you deserve it!
When the logistics were sent over a few boxes of milk had been squeezed and leaked and the whole box was wet. The milk has not been drunk, but the sale is quite average, the rest is fine, I do not know what taste. The logistics speed is okay, timely delivery, the arrival speed is also very fast, point praise!
The logistics is very fast, buy with confidence date is very new
Milk is surprisingly empty, bull!!! How should I rate it, bad review, or good review £¡£¡£¡£¡
I'm not sure if I'm going to be able to get a good deal on this.
The actual price tag is a good shopping experience.
The date is fresh, super love you Yo!
This kind of packaging children just one box at a time, especially convenient! The date is also good, especially like this milk, full of milk!
The date is the same month, relatively fresh. The date is the same month, fresher than the supermarket.
The brand's milk is very trustworthy, the taste is quite good, drinking is very comfortable, the stomach inside the warmth
It's a good thing that you've got a good, good, good, good, good
The children all love to drink, there are activities to buy back again.
The quality is very good, rest assured to buy!
Too bad, every day Choi delivery, every day drag
Suning self-operated fast quality assurance price affordable often have activities worth trusting
Yoghurt is still pretty tasty stuff too
\ The taste is great, very good, the children like to drink this
Very good, hometown milk, hometown taste
very good very good very good very good very good very good very good very good very good very good very good very good very good very good very good
The date is fresh and the taste is better and affordable.
Not bad, give the children to drink just hope it is not technology and ruthless work
Fresh date, fast logistics, good taste.
Activity is strong, preferential, logistics fast
Milk very tasty, next time will patronize the shop.
Logistics is fast, packaging is intact, milk taste fragrant, have purchased many times.
Good, drink up and buy again
The date is new, the price of the event to buy, affordable.
The date is fresh
The packaging is intact, accidentally point to the rush single, the courier boy service attitude is very good, dispatched quickly
Something super good logistics super fast!!!
Logistics is fast, good quality, really good. Good comment!
Good taste brand reputation is guaranteed
often buy, fast delivery! Good service.
The date is still fresh, the price is also more affordable Oh!
Not bad, sent by S.F., is still fast. But the ice is also melted out
packaging specification quality fresh taste very good fast delivery power customer service good service
very good to drink, logistics is also fast, love love love
good good delicious next time continue to patronize
My son has been drinking this milk, the date is also fresh, December 1, the shelf life of six months, no problem
In the Carrefour small program of Anmuhi time fast, look carefully at the production date and shelf life of the goods no problem, in addition to the amount of coupons, only spend part of the money to get the goods you want to buy, it is so happy.
I am so happy that I could get the product I wanted for a fraction of the price. Suning is a big brand.
I'm not sure if I'm going to be able to get a good deal on this.
The actual fact is that the actual date of production at the end of December, with pure coffee to drink
The actual fact is that it is not expensive, the taste is great, the price is affordable!
The milk is rich, the family likes it, nutritious, with breakfast is very good
I'm very happy with the quality of the milk, it's good, it's good, the logistics is very fast
Always buy this milk, give children to drink in the morning, a box every day, very good, logistics speed is particularly fast, or postal delivery.
The family has been drinking this drink, good and not expensive
The best value for money!
The date of this pure milk from Yili is very fresh, and the taste of this key is also very good. The quality of Suning's own shop is guaranteed, and the logistics is fast. You can trust Suning!
The shipping is fast! The packaging is tight! The date is April 5! A must for regular breakfast!
Cheap value and good taste.
Good value for money, fast delivery service is good
Had good with good sweet taste no sweet taste of nutrition is also very rich.
Strawberry flavor is good to drink, but a little sweet, children drink a bottle every day.
Date fresh delivery timely packaging complete often repurchase very good
Good quality, good taste, very satisfied, worth buying.
Good taste, fast logistics!
Carrefour stuff good quality and cheap, everyone come and buy.
Children love to drink this milk, quite good
There are activities to buy the Mengniu quite assured affordable date is also quite good and a pleasant shopping oh
Good quality! The speed is fast!
It is a little small for a bottle
The organic milk is particularly reassuring
I'm not sure I'm going to be able to get a good deal on this.
The date of production was quite recent at the time of purchase and the price was ok.
It still looks good for the first time, but I haven't drunk it yet, so it should be good, right? First time purchase, Mocafel Royal Sour Milk.
Good to drink, will buy again!
often drink
Suning Ebay stuff is very thankful, cheap price worthy of trust!
Was a great online shopping experience. Ordered online in the morning and received the item the next afternoon, the logistics was quicker and the young man was responsible. The stuff is also great!
Drinking it tastes tangy and pure.
I always buy this brand of pure milk and my kids love it, so I'll be back to buy it again when I'm done.
It tastes good, mainly high in protein
The actual price is really inexpensive, the logistics master is also fast, drink up and buy!
Good to drink! Next time
Very good, good value for money, easy to buy
cost effective date fresher taste better
Very good to drink very good to drink
It is a good product and I like it too
This is the pure milk that I bought at a channel business square shop in Suning, and it tastes good and very good, so I will continue to buy it after drinking it.
The taste is very good.
The taste is refreshing and not greasy, so I recommend it.
The cost effectiveness is relatively high
I'm not going to be able to comment on this until I'm done with the milk haha breakfast milk is good
The actual fact is that you can find a lot of people who are not able to get a good deal on a lot of things.
It's good, put it in the refrigerator in the summer, just when the cold drink to eat
Have been many times to buy, family essential, purchase price is affordable, delivery speed is fast.
brand shop big brand trustworthy very very good to drink a little bit is too small very good very good to drink continue to work hard, cheer good luck
cheap price, the date is not too fresh, logistics faster
The summer when the drink, children like very much
The milk is expired, still selling? Today when I threw the box box I realized that the factory date 2021.08.10 shelf life 2022.03.10 has expired 5 months ago still selling?
I have bought this milk many times from this company and it tastes good.
The price is good! Logistics is fast!
The date is fresh, the delivery is fast, the packaging is beautiful and the price is good value. The kids love it, recommend it!
The yogurt is rich in flavor, the milk is good and the logistics are fast
The milk is still the same, and the price is still the same?
I have bought it many times, adults and children like to drink, logistics is very fast, the packaging is intact, will come again praise praise praise, is a little expensive, multiple purchases should be preferential on better
It's okay, except for the third-party China Express delivery is too bad, the milk is okay.
The taste is great, used to make pastry especially good
The big brand is trustworthy, family members are very much like, there is a need to be assured that you can buy, really good very good, worth getting.
The quality is very good, like it a lot, good
The second time to buy snacks and drinks category from Suning, or very satisfied. Fast delivery, the product intact in transit, the date is very fresh, completely dispel the date new not fresh this concern ¡£¡£¡£¡£¡£¡£ The taste is pure, full of milk flavor, and I bought a taste in the supermarket, Suning more affordable and convenient! I will also Suning continue.
The date is very fresh, children like to drink
Date, taste pure .
Sub-purchase, believe in big brands.
My son especially likes to drink, basically he wiped out!
Taste mellow, rich milk flavor, very good
Suning's own milk is very good, good. Fresh.
The sugaring milk is really good, better than pure milk, the activity to buy also cost-effective, drink continue to buy back!
Milk children like to drink, rich in nutrients
The quality is very good, and the seller described exactly the same, very satisfied, really like, completely exceeded expectations, shipping speed is very fast, packaging is very careful, strict, logistics company service attitude is very good, delivery speed is very fast, very satisfied with a shopping quality is very good, hope that more friends trust. The shopkeeper's attitude is very good, I …
The second time I bought it, I like to drink this brand of chocolate milk, it is good and not greasy, small bottle is easy to carry.
Quite suitable, tastes great
I think it's okay, maybe because of the hot weather, it doesn't feel as good
The milk date is very fresh, buy to send the MSG is also good, behind the need will also buy in Suning
The actual fact is that you will be able to get a good deal on your own, and you'll be able to get a good deal on your own.
Not bad quite good value for money very high
Baby received, very good, and in the supermarket to buy the same drink, Suning self-owned goods, rest assured!
The shipping is fast, the packaging is good, the date is new, the milk tastes good, a pleasant shopping
The merchant delivery is very fast, the quality of goods is very good, the service is thoughtful and enthusiastic to make people satisfied. There are pictures of the truth, I will definitely come back to buy your stuff next time ah! I wish the merchant prosperous business and wealth!
Value for money is relatively high, the taste is okay, not very strong. I also had two boxes arrive with leaking milk and the customer service was quick to refund the money, so overall the service was good.
The packaging is very good and the taste is good
The date in February, the shelf life is only six months, not too fresh
It is easy and convenient to drink one every morning.
I bought it for the kids, stocking up at home
I like it very much, I like it very much, I like it very much
Bought quite a lot, mainly the kids like it
Very much like it, very tasty, very tasty, very tasty
Tastes pretty good, very good deal.
Very good to drink always buy
Fast shipping and prompt delivery. No delivery was affected by the epidemic. Good price. Will continue to watch for purchases.
Received very quickly, tastes great, good
The dates are quite new
A big brand to trust and I hope to keep everyone at ease. However, I am not satisfied with the courier I chose to score 0 points. Poor rating. So heavy things are not delivered to the door, not to say, but also not to the address community, send other community door, so heavy things, the elderly to carry? If so, why buy online. Now the door to the place of delivery is the supermarket, I directly …
The taste is rich and the date is fresh.
The milk box is intact, also sent a red date silver ear soup, happy happy
I'm not sure if I'm going to be able to get a good deal on this.
Satisfied satisfied satisfied satisfied satisfied satisfied satisfied satisfied
The date is almost expired, so as long as 22.9 a box, bought full fat, there are still three months validity, the price is more affordable!
The date is fresh and the price is right. But the box received are deflated
The taste is good especially good especially thick
It's also a great way to get the most out of the daytime and nighttime.
The packaging is very good ah, February factory date
The milk was bought at a 50% discount, imported and tasted very good
worth buying ............
I have no problem drinking a bottle for breakfast
The first time I bought royal milk, at first I thought it must be average, after all, the brand is like that, but the price is more economical, so I bought a box to try, the taste is really good, this papaya milk with the taste of the papaya milk with the taste of the papaya milk is almost very good!
I've been drinking this milk for a long time, and it's really good.
The packaging is good, the delivery is fast, and the logistics is fast. Nutritious, big brand trustworthy, sweet and delicious, nutritious 5 stars
The taste is good is the same product than other families expensive 7.8 yuan
The price is very suitable to buy, the date is fresh
The taste is more pure and the price is affordable.
Suning Yi shopping flow fast, affordable children like
The seller shipped very quickly, and the goods purchased were received with great satisfaction, worth recommending, and the next opportunity to patronize again.
50 yuan for two boxes, really good value for money.
Flavorful and rich service very good date fresh you did not show up with my friend.
Very fresh and tastes great. Buy often.
The courier is also quite fast and the packaging is good, simple and generous. Since drinking adopt a cow, my family has never bought another brand of yogurt, always trust this product, I hope it gets better and better, more benefits bar do fruit mixed with oats yogurt nuts is, and then according to their favorite food to match, every day to a cup, simply a weapon to lose weight. The taste is ver…
I always buy this milk!
The actual fact is that you'll be able to get a lot of activity, so come on and shop!
Really good, this is super good, red dates taste very rich, good
The date is good, the delivery is also fast, praise
Sugar intolerant drinking this kind of softened milk will not be uncomfortable.
The taste is good, it is high-end milk, the promotion to buy, the price is also affordable.
Oh good, cheaper than the supermarket. I'd like to recommend it.
I've bought it many times!
I've been buying Tresor pure milk from Suning, and it's superb value for money!
It's a must have for breakfast, nutritious!
I'm not sure how to drink it.
The milk is very good, but it is too small, a mouthful of it is gone, praise
I've always bought this milk, the delivery is very fast, received the next day
Good service, cheap price
Good and cheap
I've been drinking this milk for a long time
The milk is not a problem, but the logistics make people more angry, privately put outside the community of a shop, the phone does not play information nor send a to me, the next night to call him on the phone, he himself could not say which shop he was put, so I put the community shop to ask from door to door to find, but also another to give people storage fees!
The first time you buy new hope milk, like good drink it, before all the time drinking Weigang banana milk. The date packaging is very fresh, right, and then the packaging is not bad, the appearance design I quite like.
The packaging is intact, the taste is good, very satisfied!
The date is fresh and the price is affordable!
The date is fresh, the taste is very good, worth recommending
The milk has been drinking Trunks, pure taste, real organic milk, fresh production date, to home, pure raw cow's milk, very good, New Year's Eve to buy such, send friends and relatives more healthy.
I've been back many times, the delivery speed is super fast, the courier master is very responsible
Logistics is very fast, the packaging is perfect with the entity shop the same quality, affordable price date is very fresh, like friends can rest assured to buy Suning worthy of Sinai
good, good to drink, now we go bar go bar
particularly good, the child finally no longer difficult to drink
always like to buy Yili Golden Classic organic pure milk on the Suning Tesco platform, the price is favorable, quality assurance, timely, praise 1
The family likes to drink the milk!
Not bad not bad not bad not bad not bad not bad
I've been drinking this brand of milk, and my children quite like it.
The courier delivered to the door when the box is already unsealed state, although there is no intention to return the goods, but this is clearly not to return it! Bad review for the courier
The logistics is very fast, 2 days to arrive, ready to buy next time
The only drawback is that the date is not very fresh
The baby received, quite good, good value for money! It's worth having!
I've bought it a few times and it's affordable!
I've bought this product several times, and I've had good reviews.
The taste is okay, the price is suitable, many times to buy!
The child has always liked to drink the taste, very good
The taste is good, thick wheat flavor only
very good yogurt, every time I buy is to choose him, Carrefour supermarket is too powerful
good to drink
especially good milk to be Tresor
It's a pity that the date is a little early, it's been down for three months
Always buy
The taste is rich, good service, fresh date, point praise
Very good, very fast logistics, very good stuff, good value for money!
It's so fragrant, creamy and sweet! Many times back to buy, my family only drink this one, not all milk is called head Trunks, business express time also deliberately added a layer of outer packaging, have the heart so as to ensure that the original box of character! I must praise, continue to support Suning Tesco!
It is almost finished, just remembered to evaluate, economical
Affordable price
The brand has been buying this brand, children like to drink that can grow taller, the packaging is a little deformed, the other okay
pure milk is the children's water, drink every day
I've bought it many times, it's good and freshly dated
The first time to buy this, completely also look at the price of the event to buy a casual drink, the milk has a papaya flavor, drink sweet, but the taste is not very strong, in general it is okay! The date is also okay!
The delivery is very fast, the milk taste rich
Very good milk
The baby is very good, I like it very much, oh yeah
The taste is very good, children like to drink, easy to carry, the date is also fresh will buy again, fast delivery logistics fast
I like it very much, after drinking it, I will continue to buy it next time.
Hahahahahahahahahahaha Papa Baba
logistics is fast, packaging is basically perfect, the date is fresh, great!
all drink this good
Must must not buy £¡£¡£¡£¡£¡£¡£¡ litre load no lid, to cut the mouth, the designer out to be beaten £¡£¡£¡£¡£¡£¡ The packaging has a cardboard box, the packaging inside is cut open, do not know what the problem is strange
The packaging is quite good the date of September is not bad
hahahahahahahahahahahahahahahahahahahahahahahahahahaha
The product is fine, but this time the courier even put the milk in the bird also did not go through my consent, the previous are sent to the door, the bird station is very far, plus I was to buy two large boxes of milk, a girl to carry very hard
I'm not sure if I'm a good person, but I'm a good person, I'm a good person, I'm a good person, I'm a good person, I'm a good person, I'm a good person, I'm a good person
I'm not sure how much I can afford to pay for it.
Very good deal, cheaper than the supermarket
The actual price of the product is very good, and it's a very good price.
It's a pity that the date of production is in April
The second time to buy, can also, cost-effective.
The logistics is fast and the packaging is complete.
I'm not going to be able to get a good deal on this.
0 lactose is good, how to drink are cool, buy a few times, have a mouthful of it ¡£¡£¡£¡£¡£¡£
Very good and cost effective, the taste is fragrant and rich, very fresh, mainly cheap and very good taste.
It is very good, the logistics is very fast, the date is fresh, the taste is mellow
Imported milk is good, fresh and tasty.
Fast delivery, fresh date, affordable price
The date can be, the taste is the same, is that taste
You an order two parcels, the second parcel to now have not received, send a return operation also an order inside, the second parcel goods not received how to refund.
good to drink good to drink, will buy, buy a lot of boxes soon finished, taste good taste also
good, good value for money
I'm not sure I'm going to be able to do this.
It is really quite good, quite good to drink.
The logistics are very slow due to the epidemic, I hope it does not affect the quality
Good to drink, children like it
I'll keep buying it again
The date is fresh, the small don't especially cute
Genuine, nice baby, very well made, good price
I've been back a few times
I've been back a few times, so I'll be stocking up on event days! Great value for money! My son loves it!
Good to drink, good good good good good
The milk is very good and high in protein
The milk is very good.
It's not bad, the volume is a bit small, next time buy a bigger bottle!
The date is very good, produced in October, lactose intolerance can only drink softened milk, will not diarrhea
continue to be solved according to the package to the household
finished drinking, forgot to take a picture, very affordable good to drink!
The taste is okay, plus the price can be, so it has been buying
Date fresh, many times back to buy.
Logistics is very fast, the packaging is intact.
This milk has always been mine, and it's a good deal at this price
The milk date is fresh and the price is very affordable, unfortunately: now the express is not sent to the community, it is placed in the CaiBird post. Something like milk is heavy and not very convenient to pick up. Hey ......!
A box of Tresor every day, full of spirit
Not bad buy twice children like the price is ...... more activities will be good delivery speed needs to be improved
too good to drink, the date is new, the taste is good
always buy the milk, son's. I am not drink out, but I do not know why my son is this
cheap, affordable
of is you and Anjia these two brands
The packaging is very good and the logistics is powerful. The nth time I repurchased Suning's own milk. The date is also very new. The baby two bottles a day, waiting for the double 12 Suning do activities, and then hoard a few boxes.
The date is fresh, sealed packaging, but unfortunately there is no anti-counterfeiting, otherwise it would be perfect!
I'm not sure what I'm doing.
The yogurt tastes good, the date is fresh and the delivery is fast.
Skimmed milk, bought to try out, drinking is okay.
The first time I've bought it, it's still as good as ever.
I'm sure I'll have to keep buying from Suning next time.
The family loves to drink, the amount is just right, and the taste is good.
The merchant's logistics packaging is very sturdy, the outside carton inside the inflatable bag, the speed is also very fast, milk production date is July this year, shelf life of one year, but also relatively new, bought three flavors, the overall shopping experience is good!
Very good to drink, yyds great love
The logistics is fast, the milk is fresh and saves effort too convenient
Baby product quality is very good, is genuine. and page description written basically the same, the seller's customer service attitude from beginning to end are very good, express delivery speed super fast
Yixing live when bought to drink up
not bad oh, carrefour trustworthy
almost finished drinking before you want to confirm! Haha ...... always like Suning Ebay! Quality is guaranteed! I'm not sure if I'm going to be able to do that.
good good good good good good good good good good
Suning Carrefour very fast things are very good many times back to buy always support Suning Carrefour mua-da
good, often buy this milk, also fast.
The distance is relatively close, the price of things is appropriate, the activity is also very much, often off
The taste is mellow, very good, children love to drink
Very good skim milk, always buy back.
The taste recommended by friends is really not bad, my wife also likes to drink, my niece also likes
Very good ........................... ...........................
The milk is rich and tasty and you can see it! The date is fresh March, the packaging is tight appearance is intact.
There are boxes with damage, contact customer service, service is very good, Suning 11 years old customers
The packaging is still careful and conscientious, and the taste and flavor are good.
Previously bought should be similar to this not yet drink
big brand very good ah! like
The event was quite powerful, and the milk quality was good.
Very satisfied with the shopping
The date is relatively fresh and the taste is pure.
The baby has been received and is as described. The ingredients are fresh, the taste is pure and sweet, the mouth is silky sweet but not greasy. Good review!!!
Always buy in Suning, good.
Mengniu pure milk contains 3.2g of protein, children love to drink, nutritious.
Buy several times
The date fresh out of the oven taste very good to drink milk
Very good to drink Oh, the baby likes it very much Oh, it's so delicious Oh, very good!
The date is fresh, worth buying.
The goods have been received, the packaging is very good, the milk is also good.
The children especially like to drink the pure milk of the Golden Dawn, the flavor is thick.
It is really good to have a glass of milk in the morning and a glass of yogurt in the afternoon.
Yili produces Amush Greek-style yogurt, thick and a little sour sweet taste, is my vinegar milk.
It tastes good, put it in the fridge and drink it again, it tastes better, the kids like it
Anja skim milk 618 activities great discount, cheap, good taste, worth buying
good: good good good good good good good good good good
The stuff is very good price affordable many times to buy
milk packaging is very good, the production date is also a few days, the delivery speed is also very fast, the next day to arrive, children like to drink this product, drink after the study has also improved not a little bit of achievement.
Good review, production date May, S.F. delivery, price concessions, drink up and buy again.
Good to drink to fly infinite repurchase fruit pulp a lot
The date is not bad, the baby is growing, drink two milk every day, the taste is very thick, the child likes it, take advantage of the activity to buy a little more tuned
Very good, let me grab mm it
Hahahahahahahahahahahahahahaha brother
Good value for money as always very good old customer
Nice very good can ¡£¡£¡£¡£
red red red fire trance okay hahahaha
Very good very good very good very good very good very good.
German full time milk, origin Germany, protein content 3.3/100
The taste is as good as ever, the straws are also made of environmentally friendly material, overall very good
Very good, very suitable for me as a sugar intolerant person
Good date, love this yellow peach oats
Red Morafel, Oye!
Always buy, but just always out of stock!
The milk is good, freshly dated, fast delivery, door to door, give and take
Amush yogurt tastes good, thicker milk, often bought to drink.
The price is economical, the logistics are fast, the service is good and the taste is very thick.
The Amush plain yoghurt is really good and cheaper than the supermarket. I buy it again after drinking.
The packaging is intact, the logistics is fast and the taste is good.
Good price
The whole milk is rich in nutrients for young and old to drink every day taste good and easy to carry
The brand is a national brand, conscience quality.
The taste is delicate, the taste is mellow and rich, the nutrition of pure milk is not only comprehensive, but also easy to absorb, it is the best daily nutritional partner, is to insist on drinking milk, the skin tone can also gradually become better. There are many kinds of milk, I like to drink simple pure milk with some small bread, very convenient, is a big brand.
It's really affordable. The delivery is fast. The packaging is very good. Must. Can Suning Dad let me grab a Maotai. I'm begging.
This milk is especially good, make yoghurt too!
Good to drink, the packaging is beautiful, red and blue each to a box!
I've bought it many times and it's very good!
The taste is good and it tastes pretty good
Not bad, mini version, simple packaging, but no breakage
I've bought from Suning many times, it's genuine and trustworthy. I bought it yesterday and it arrived today, which is really fast. good date for May. I bought two more boxes to stock up.
It is very convenient to buy it on the first day and arrive the next day.
It's a good taste, too!
It is not bad, the milk taste is strong, children like to drink.
I'm not sure if I'm going to be able to get a good deal on this.
I bought the milk for my children to take to school, a can of organic pure milk every day should be good.
It's good, it was produced in April
The date is okay, but the express box is broken, so you can only drink it yourself
I've been back many times, it's very good
The actual fact is that you will be able to get a lot more than just a few of the best and most effective products.
The milk is okay because skim is not particularly fragrant, 200 ml is a little less than a small cup
Good service, cheap price, fresh date
The baby received it, the physical really good-looking, the price is very affordable, highly recommend this, super like
The milk is good, good value for money, the milk tastes very good
Fast logistics, good quality goods!
The taste is good, the price is cheap satisfaction value for money
Very good, good value for money, door to door
always like this yogurt Zan Zan Zan
The milk bought on the Suning Tesco quite a surprise first logistics swift really super unbeatable fast it and courier boy service attitude is also very good it and then baby packaging very carefully very praise not any broken place a total of 24 boxes of milk all with straw packaging each 250 ml cost performance is simply good na
The packaging is particularly tight, very good, delivery is also fast.
I bought it many times, the flavor is thick, good
The logistics is very fast, high calcium milk taste rich, but the shelf life is already half past, not very satisfied
The ingredients are only buttermilk, the taste is also good, 200 ml, just right
Very good
Fast delivery, fresh date, good taste, very satisfied, will buy again next time
The first two pictures are of the goods I purchased, the outer packaging does not even have a pattern or name tag, I do not know if it is real or not. The third picture is the seller's evaluation of the sold goods, the outer packaging has a pattern and name plate, etc.. The seller has a bad attitude. Do not agree to return the goods.
The production date is relatively new, drinking taste is good, very good
The stuff is good, well packed and fast.
The platform is good, much better than rogue software spelling something!!!
buy for my father, he said quite good ha, very satisfied
The taste is rich and the service is very good
The taste is quite good
Not bad, same as the last one I bought, very tasty.
The packaging is quite tight, not bad.
very good yogurt, date new, express delivery very fast, very good
The actual fact is that you will be able to get a good deal on your own, and you'll be able to get a good deal on your own.
The actual fact is that you can find a lot of people who are not able to get a lot of money.
The actual fact is that you can find a lot of people who are not able to get a good deal on a lot of things.
The actual fact is that you can find a lot of people who are not able to get a good deal on this.
The actual title of the product is not fresh
The packaging is very good quality good peace of mind logistics speed is very fast
very good milk, fresh date packaging is very good not broken, next time also buy
I bought the wrong milk, I thought it was whole milk
I think it's very cheap, and the logistics are very good, support!
I bought two cases, the date is fresh, the taste is rich, customer service is very good, next time continue to buy back!
I'm not sure if I'm going to be able to get a good deal on this.
I've been drinking this brand of original yogurt.
I bought it at an event, Suning is really helpful, light papaya flavor, okay.
Very good, I like
quite good to drink.
Taste good, continue to buy next time
It is quite fast, no breakage, not bad.
I'm sure it's a good brand, trustworthy, next time as always buy back
Good as always, bought 2 cases for a friend today.
Deya whole milk gift box affordable price good quality
I bought several pieces, I didn't drink it myself, my family didn't say if it was good or not
A box received in November six months valid
Milk aroma rich, do yogurt good
Golden Classic Organic Pure Milk, good quality as always
Three months shelf life left, good price, good value for money
Tastes good
I received the milk, this milk is my nth time to buy, taste good, satisfied!
Always buy in Suning, children like to drink, or a good choice
The milk is good, but the production date is still last year's
Logistics is very fast packaging intact
The actual milk is very inexpensive and good quality, but also, the delivery is also very timely, now Suning arranged a SF Express to transport, is also still very good, always very good.
This milk is very good cheap price
The date is very good, the production, logistics is also very powerful! No bumps and bruises!
Good, as good as ever
Fast delivery, strong logistics, bought for the elderly in the family, praise
The goods are really good! Good value for money! Nutritious! I'll keep coming back for more!
The date is fresh, the price is affordable and it is worth buying.
Very good very satisfied very good very satisfied!
I have bought better deals on good milk before and don't do self-catering anymore. Now do self-employed is also more expensive.
Good taste, cheap price, worth buying
This yogurt is really good, this is the second time to buy. Friends who like to drink yoghurt can get their hands on it.
The price is moderate, easy to buy, fast delivery and good enclosure.
The milk is very good, the taste is positive and creamy; the delivery is also fast when purchased on Suning.com.
True fruit grains taste pure and aromatic, the period is also very fresh, also very affordable, very satisfied.
I bought a carton of milk since there was a spill of milk out. Really did not expect.
The date is fresh and the delivery is fast.
Milk is very good, drink aromatic, the price is very good, and still, the shipping speed is also very fast, after always will be in Suning shopping, very praise! Very praise! Recommend everyone to buy!
Logistics speed is really poor
Grey is very good
The logistics is fast, the quality is as described, will continue to buy, praise five stars!
The price is very affordable and the taste is very good
The price is very affordable, and the taste is good.
Suning's daily life supplies and prices are more appropriate.
The packaging is very attentive and the large bottle is still affordable
Nice pure milk, good choice!
Affordable, good value for money, good oh
thick and fragrant, worth having, praise for the quality of Suning!
Very good date is very good logistics is also very fast price concessions every time will buy on Suning, or as always, like the original flavor
The date is fresh, but the box is broken, the logistics still need to be more perfect
Baby good value for money, and will continue to pay attention to Suning Tesco and Carrefour.
Always buy, just like this
Not bad
Support the national product, support Suning, worthy of everyone to buy.
Not bad, quite good to drink. Especially the strawberry and water, especially like the fruit of the milk, the elderly and children can drink. The price is also relatively good value.
This Yili Golden Classic organic pure milk is fragrant and pure in taste, the family likes to drink it and repurchase it many times.
I bought it for my baby to drink, the taste is okay, the baby also drink.
Big brand good to drink £¡£¡£¡£¡£¡£¡£¡
The shipping speed is fast, already received, the courier is very responsible, excellent service, very satisfied
Haha weight loss essential artifact. Great love
The merchant is honest, the goods match the description, the logistics is also very fast, the delivery service is thoughtful, praise! n will buy again in the future.
Great milk, very trustworthy
merchants fast delivery, courier is also powerful, the physical packaging is good, like
May production, a few days ago is okay, good
Affordable price, bought 2 cases at a time.
The taste is good and the price is not expensive.
Average taste, rather thin, more expensive than St. Shepherd
Good value for money! Worth buying!
This time, for some reason, the courier did not call or send a message to notify the recipient, and did not seek the recipient's consent to put the object into the courier cabinet at will, failing to doorstep, as always in Suning shopping are doorstep this is the worst shopping in Suning once, this time really poor poor poor reviews.
A box every day is more convenient and affordable
The taste is good, sweet and sour.
The taste is good, like like like.
The taste is great, the price is also very good value for money oh.
Always buy Yili milk! Quality assurance, good nutrition!
It's almost expired.
I've been drinking Amoxicillin every day for a long time!
Great, good packaging
I have been drinking New Zealand Whole Milk 4.0 Protein for a long time, it has a delicate taste and is very creamy and rich.
It's a product that can be quite
December production Mengniu pure milk premium 200ml 24 pack
I bought two cases, the protein content is high, I think it's not bad
The goods are well packaged and the logistics delivery is quite fast.
Affordable price, very good to drink, logistics is fast!
Fast delivery, fresh date. Creamy and thick. Loved it and will come back next time.
The family likes it and keeps buying it back
I've been drinking Yili pure milk, flavorful and rich, this time in Suning Tesco Yili official flagship shop to buy, customer service to answer questions, solve the problems that arise in the sales process, point a praise.
The market is rarely, Suning also rarely have goods
Logistics very fast service good genuine date fresh
fresh date and easy to shop.
The milk is very high protein, very good, will return to buy.
Slow logistics, 7 months shelf life, get has passed 1.5 months
Date is ok, high protein, very good
Affordable price, good quality, buy with confidence.
Date fresh logistics fast big brand worth buying
quite good quite good quite good quite good!
Date fresh packaging intact, logistics efficiency
The packaging is very good, no broken, fast.
The date is fresh, the taste is good, chill a little more delicious
The enclosure is extremely fresh and crisp, great
good it good it good it good it good it
date can, delivery speed is also fast, yellow peach oat flavor is particularly good, the child this
good taste, fresh date, second purchase, hope the discount more
good to drink, with a strong milk flavor
quite good to drink, is the capacity is less some
The price is very good, drinking is also good
I'm not sure how much I can afford to spend on this.
The actual fact is that you will be able to get a lot more than just a couple of days to get a lot more.
It's always good to have a good taste of pure milk
The taste is good, the milk taste is strong, the delivery is fast.
The quality is not to say that the Suning quality is also very secure
Good nth purchase!
The second time I bought this milk, the taste is good and the date is very new
The date is very fresh and the express packaging is very good.
Many times repurchase milk, taste good
New Hope big brand is guaranteed and the kids love to drink it.
The milk is very good and the delivery is fast.
Taste good, creamy, good service
Drank it all in one day, much more affordable than wine!
Great flavour, good service, fresh date, good taste, good value for money, cheap price
The inner and outer packaging is deformed, I don't know how, not once is intact, really speechless dead
The date is very fresh and the price is very good
The date would be perfect if it was fresher
This time the price is still very good value
The speed is a little slow, the source of goods is also unstable, from time to time, Suning to cheer ah
Good value, come back next time
The next time a relatively small box, anyway, buy for the children to drink, or, once will not drink too full.
always buy here, produced last month, 4.0 good good
Cheap and tasty! A large box contains four small boxes of each flavor one box, quite good!
It's very good! It's the third time I've bought it again! The nephew said it was like Wan Chai milk
The box is like a pile of rubbish, the box is badly deformed and the straw is falling off, it's not appetizing to look at!
Love this milk, thick chocolate flavour, 93% raw cow's milk.
Very good always a good choice
Very tasty, good will continue to buy!
Beautiful price, nutritious, worth the money!
Super tasty
Good tasting fresh and fast
Well packed, fast and good date
Bought on Suning.com, economical and affordable.
Always buy from Suning, ! cheap
The inner packaging is wet
I've bought this brand of milk a few times, it's okay.
Not bad!!! Organic milk! Buy with confidence!!!
Fresh date, OK!!!
Good taste good price worth buying
Well, the delivery was very good. The yoghurt is very good. Very fresh.
The packaging is exaggerated, right? Haha, it's also too good. The earliest box I bought was in tatters, this time it's a straight upgrade? Kudos.
The price is good, but the date is not fresh, and the milk is on its last date, so the price is good, and you can't specify when you buy it, which feels insincere
It's okay okay okay okay okay hahaha
I'm not sure what I'm doing.
The logistics is very fast, Golden Dawn milk big brand trustworthy, the date are of, fast delivery, worth buying!
The actual price of the product is very good, many times to buy, the date is new, fast delivery
6.18 activity price superb
Good888888
The date is still fresh, before buying a few times, the taste of the whole family unanimously praised, their own home to drink, send friends and relatives also have a class to take out
The price is more favorable, logistics is slightly slow!
Taste rich, fresh
I bought ten boxes, a family of three drink almost eight boxes a day, about a month to drink up, next month to continue to buy
The yogurt tastes good, the taste is also good, the date is very fresh, very like to drink this yogurt, bought a lot, a few weeks to drink up
It's okay, that's all.
The date is quite fresh and the price is cheap, which is good.
Trenton's pure milk tastes pure
That also tastes good chicken juice, good to drink.
The logistics is very fast, the quality is very good, worth buying
Each flavor is tasted, always buy the brand
The actual price is very good, very fresh date, than in the supermarket to buy a lot of money, recommended to buy
The price is affordable, very good
The taste is okay, used to cook milk tea just right
It's good to drink, and it's so much cheaper to catch the event, and the taste is superb.
The child has been drinking the New Zealand, Suning Yi purchase several times the activity price, quite cost-effective, the date fresh. I'm not sure I'll be able to do that.
The actual fact is that you can find a lot of people who have been in the business for a long time!
I just got home and my son immediately took it out to drink, and the supermarket bought the same good drink
The baby received, the taste is good, next time continue to buy
The taste is rich, a box of a mouthful of beautiful nourishment
I believe in the brand, will buy again.
I'll buy it again. It arrived quickly, the date is fresh and the taste is good.
The packaging is intact, and there's no need to say that the Amush is very thick and thick, unlike other yogurts that are very absorbent.
The second time you buy this brand, try in.
The children's Trunks pure milk, nutrition and health, superb
Always eating very much like
good good good good good good good good good good
The milk is nutritious and of good quality, and it is good for health to insist on drinking it for a long time.
This time I switched to Golden Classic Pure Milk, it is very good and I will continue to buy it again
Not bad, like the taste, better than the Amish
The shipping speed is fast, to home, milk quality can
I'm very happy with the shopping experience, first of all, the logistics is very fast, the service is good, secondly, the quality of things is high, so far I have not encountered substandard products, the production date is also very fresh, very lucky shopping experience, will continue to come, my husband likes this brand of yogurt
The milk is good, that is, the can't.
Received the goods, very good, convenient.
The price is very cheap, the first time to buy, I did not expect the children like it, the taste is very good taste is very aromatic, logistics delivery very fast service is very good
Very good date, high protein content
Milk is good, cheaper than the supermarket, milk to do activities to buy, but also very good value, recommended to buy.
Suning's logistics is still very powerful, fast, the items are good.
The taste is very good, love it, love it, after yogurt will eat it
Good ..........
The first time I bought this brand of yogurt, it is still good very tasty.
The quality is very good, I will buy again next time!
Very big box, superb value! Good for fat loss period!
Good milk that baby loves.
It's a great little pack, the milk tastes great and it's quick!
I like to drink it all the time, although the price is a little high, but with this milk, the baby does not even drink, a great
It's good, not just one purchase.
The actual price is cheap and economical, much cheaper than buying in the supermarkets, fast delivery and good service.
Not bad not bad, great taste.
The taste is better, next time I will buy.
Multiple purchases unlimited repurchase
Very good, the express is also fast, always believe in Suning Ebay
Very good, many flavours, family likes it.
It's a very small box, you have to drink two or three boxes in a row to enjoy it, but the taste is quite good
Very good, arrived quickly and at an affordable price. The main thing is that it also comes to your door.
The date is very fresh, February 18, much better than those imported moving half a year, do the activities of the price is also very powerful, the new hope is now also quite good to drink, bought in several platforms, skimmed weight loss good to make, praise praise praise
The quality of milk received is really good, the date is very fresh. The courier is very very good, thanks to Suning Ebay. A lot of dates at once are very fresh, also February, there are March. Received, the family children and adults are very like to drink, once again, thanks to Suning Ebay can provide such a good product, thank you very much!
Good, will continue to buy
No bag, or rather pitiful
It's a good idea to buy from Suning
The yogurt is very good and freshly dated
It's not bad, and it's good! It's just slightly sweet! I'm not sure if I'm going to be able to get a good deal on the yogurt, but I'm going to be able to get a good deal on the yogurt.
The date is fresh, the milk taste is rich, quite good to drink
The first thing you need to do is to get a good deal.
The milk is very good, the children always drink it
Shipping good goods, bought in the morning, arrived in the afternoon, the baby likes to eat. The taste is good.
The packaging is intact and I always drink this milk
The outer layer of the carton with foam paper, packaging is tight and secure, from time to time will buy this brand of milk, the date is good, you can slowly drink, although it is partially skimmed, still milk flavor, two cups a day, rich in nutrients, while effectively replenishing the body's calcium needs
It's very good, very good, very good, very good, very good
I bought it for my baby to drink and will buy it again when there is an active price
It's been a few days since it arrived, and I've had a few boxes already. The child likes it very much
Very good, affordable price, Suning self-service super fast, very satisfied!
The date is quite new, the delivery is fast, the packaging is very good, there is a large paper box outside, overall good
As always, it's good to support Suning Tesco
The actual fact is that the actual product is very convenient
Very good milk, always like to drink this. Suning is very fast, soon arrived, the service is really good, the price is good, door-to-door, is really so great, like shopping in Suning, serious and responsible, stormy praise.
Especially good to drink, the main thing is to buy in Suning Yi Hui, the most down-to-earth!
Especially like to drink this milk, the price is still cheap, the date is still of, and so on to drink to buy again, self-owned things are good oh, good for the New Year.
Good to drink, logistics to give, often buy.
I a few days ago in the Suning e-buy online purchase of pure milk 250mLX12 a box, the date fresh October factory, logistics is also very fast, this afternoon in the Feng Chao cabinet self-pick up, the package intact.
The children like to drink it and drink four or five boxes every day.
Very good to drink, fast delivery, new date, worth buying
The perfect combination of sea salt and lime, the perfect son
I've been drinking this brand for a long time, it's creamy, rich and delicious.
Fast shipping, well packed
Good value for money, 3 boxes are only a few dozen dollars. Rowing more than 30 a box. It's really good, and it's a great gift for New Year's Eve.
The date is fresh, the taste is pure, the child likes to drink
Special number good to drink, thanks to the Suning
received, quite fast, the packaging is quite strict, the goods are intact. The date of the milk is quite fresh, the children drink it quite like.
Milk 12 litres, weighing 24 pounds, we can not move, not to the door.
Fast, very well packaged, old brand, good taste, have bought many times
This softened milk, fasting lactose intolerant side good to drink so I choose it
The first time I bought it in time for the double 11 event, the delivery was fast and the date was fresh, quite satisfactory.
Thanks to the courier guy
The packaging and logistics are perfect, the taste: pure, rich and high protein content is good milk.
I'm used to drinking other brands of yogurt, and then drink this, instantly feel different, very unique, very pure, but no An Maku sorrow, it is considered good, praise a.
The date is not bad, mainly because the discount is still cheap!
Logistics is relatively rubbish, it is recommended to improve the service quality of logistics service providers
Milk received, the date is fresh, very satisfied
Express power, a few days to arrive, the packaging is very good, milk date can be of, taste is also good, very satisfied with a shopping ¡£¡£¡£¡£
Not the first time to buy, taste good
Milk is good, fast logistics, home essential.
Taste rich, good service
There are activities to buy up good tasting milk
[Produced in September] Mengniu Pure Milk Premium 200ml 24 packets gift goodies student youth breakfast milk £¡£¡£¡£¡£¡£¡
I can only drink 0 sugar milk because of sugar intolerance, I always like to drink softened milk, there are preferential prices so I hoarded two more boxes, the date is also very fresh
The taste can be, the milk flavor is very strong, not worse than the Golden Classic and Tresor
It took me a long time to evaluate it, but it tasted good, and I've already finished it.
The taste is very good.
The big brand is worth trusting to buy, will buy back
The actual fact is that you can find a lot of people who are not able to get a good deal on a lot of things.
The actual fact is that you can find a lot of people who have been in the marketplace for a long time, and you can find a lot of people who have been in the marketplace for a long time.
Not bad is such a good feeling
The second purchase, cheap price good quality!
The actual fact is that you will be able to get a lot more than just a few days to get a lot more than just a few days.
I've repurchased many times, my children say it's very good, and it keeps coming back
It is a good choice for people who are lactose intolerant.
I've had Newsline 4.0 other pure milk that I really don't want to drink, but this milk is really creamy and pure!
It's freshly dated and affordable!
The actual fact is that it's a good choice to give away for the New Year.
I bought my own pet to eat haha good!
The date is October, the delivery is very fast. It's a little cheaper than the supermarket!
The stuff is very good and freshly dated!
The newslander milk that you bought arrived very quickly, Suning Tesco is really good, something good, logistics fast, point a praise.
The second time I drank this cow's milk flavor is really rich, the taste is good. Very smooth and delicious. And high calcium content, to help supplement calcium absorption. I believe that I can only trust Yili, the milk that has accompanied me throughout my youth.
It tastes good and the date is very new
Nutritious and tasty, reasonably priced.
A carton of milk a day for protein and energy! It's very tasty with a rich milk flavour!
I've bought it many times, the portion size is just right
Good taste, not bad
The brand's pure milk has been purchased many times, and every time I see an event with a good price I will buy two boxes, 200ml is not a large amount, adults and children like.
A lot more milk especially like to drink up breakfast is very good
bought many times, delicious
Children's reaction, or can yo. But is expensive
Quite a good item, good value for money.
Taste is good
Good taste, will come back to buy
Quite good, this taste is very like, good review!
I gave it to my mum, I really liked it, I will come back next time
There was a discount, still a good value, and the delivery was not bad. Recommend it!
The delivery is quite fast milk taste also
I've bought it several times, it's good, I recommend it!
The third time I bought it, it was really good, good taste, good texture, superb yogurt
Even the milk is up for grabs £¡£¡£¡£¡ It's so hard! Yummy!
Did not receive the goods, wrong order. Wait for the receipt of the evaluation again
products can, courier not, do not call to inform, directly thrown to the cai bird post, cai bird post from my home nearly a mile away, so heavy a box of milk to carry back, I am buying a what, things are good, service can not keep up is also a waste of time!
The taste is good, the logistics speed is fast, is the date slightly early, is April, later again to buy hope to receive more fresh drinks. Five out of five praise.
Always buy this milk in Suning Yi, high protein, taste also, packaging is in place, fast delivery. Will continue to follow up.
The yogurt is good and the kids love it.
The milk flavor is full, very good to drink
Tresor, milk, 3.6 protein content
Taste very fresh, taste very thin and thick
Very good ¡£¡£¡£¡£¡£¡£¡£¡£¡£¡£¡£¡£
The milk has always bought this brand, low-fat lactose-free drink healthier, the elderly drink good for the body, affordable, fast, superb after-sales service, trust Suning big brand
I'm not sure if I'm going to be able to do this.
bought 2 boxes at a time, the date late November, the taste is relatively light
Good to drink good like the taste to come
The taste is rich, the service is very good, the date is fresh
The taste is pure, the quality is guaranteed, will continue to buy back.
Very satisfied with a shopping.
Milk is good, logistics is very fast satisfaction
The actual Sounin Tesco cheer! ËÕÄþÒ×¹º¼ÓÓÍ £¡£¡£¡£¡
Mengniu pure milk wheat flavor full, big brand, trustworthy! Thank you Suning!
The date is fresh, rest assured that the brand.
The taste is good, and the supermarket to buy the same, the service attitude is very good, very fast, good shopping experience.
The production date is actually May, the express directly in the Feng Chao cabinet. The afternoon to pick up are hot. The first time I bought something on Tesco, the experience was too bad
The fruit is full of grains, the taste is good, four flavors, the family likes very much, praise!
Not bad, better deal, delivered to the door of the neighborhood.
Have to praise, the quality is really good, packaging logistics is also good. Really like, into the hands will not let you regret!
Very good, thanks Carrefour
Very fast delivery, good value for money, pictures match the real thing
The date is fresh, the price is affordable, the milk flavor is sufficient, better than the ordinary milk.
Very tasty my mother especially like to eat
Suning self-owned, the price is also affordable, quality assurance
I can't walk with you on any road in the world
Not eaten
beautifully packaged, a small, will not be wasted
good review, very good milk, good.
Very good support, praise, worth buying
The milk tastes good, cost-effective, the date is also fresh, big brand trustworthy.
The actual fact is that you will be able to get a lot more than just a few of these.
I'm not sure if it's a good idea to buy it at a good price, but it's a good idea to buy it at a good price.
The actual fact is that it is a very good quality, official and genuine product, and the children love it.
The third purchase, haha, sent by SF Express, remote places can be door-to-door, just like this service. The yogurt is very good to drink, visible and safe products
The actual product is a good deal more than just a few of the most popular and popular!
The other things are fine, but the date feels less than ideal is the end of May. I'm not sure if I'll be able to get by. Anyway
Fresh date, ok quality, good item.
The taste is strong! Buy it often to drink! Very very good!
I'm not sure if I'm going to be able to get a good deal. I'm not sure if I'm going to be able to get a good deal on this.
The milk was received very quickly, the courier was particularly conscientious and responsible, the telephone informed the placement and outer packaging material, it was easy to find from the many express, thank you very much.
The actual fact is that you can find a lot of people who are not able to get a good deal on a lot of things.
Fast shipping and timely logistics. The date is relatively fresh, the taste is good, overall satisfaction.
Up the online street Suning!!!
The child has been drinking for two years, now are reluctant and other brands
Shipped quickly, fresh date, good taste.
Good ah. It is 10 cans is too little.
Very satisfied! Worth recommending to buy!
The previous time I bought the wrong one, I bought full fat, this time I finally chose the right one, I bought high calcium low fat, the date is also quite new!
The shipping is super satisfying, the milk tastes superb, highly recommended to buy five stars
The platform's activity is still very powerful, and the date is also recent, thanks!
Good quality products at a good price
Affordable price. Good to drink
This time I bought milk packaging date is July, kinda good
I don't know how many times I've bought the date fresh
children are used to drinking this milk, very good!
The taste is good, more like, logistics is also relatively fast
The family's daily supplies are purchased in Suning Yi. The price is affordable. New factory date. The quality is guaranteed. Absolutely genuine. No worries about counterfeit products. No worries about fakes. Excellent courier. Perfectly packaged. It arrived at my doorstep.
Good to drink, fresh before the day! And the Suning Tresor has a customised version with beautiful packaging! Very satisfied! Always buy from Suning, worth the wait!
Anja milk, good quality, good taste! Suning logistics is fast! Anja milk, good quality, good taste! Fast logistics! Anja milk, good quality, good taste! Fast logistics! Anja milk, good quality, good taste! Fast logistics! Anja milk, good quality, good taste! Suning logistics is fast!
Good, good, good, trust Suning, great service, great price!
I am very grateful for the excellent service given by Suning, from storage management logistics and distribution and other aspects are doing very well. The delivery staff is also very enthusiastic about timely delivery and arranges time for alternative delivery when it is not convenient to receive the goods. The after-sales management is also very good, in order to solve the customer's worries an…
The kids love it, one box per day!
Good value for money
It is imported from New Zealand and has a very strong milk taste.
The taste is okay, there are fruit particles inside. It is not very sweet. The mini version is a small bottle, the date is fresh, the price is right, still worth trying
The taste is good and the price is very affordable.
Very good!
Fresh date, quality assurance, good. It's still good to have a glass every morning.
The logistics of the merchant packaging is very strong, the outside carton inside the inflatable bag, the speed is also very fast, the milk production date is July this year, the shelf life of one year, but also relatively new, the overall shopping experience is good!
The second purchase of this brand of products, is a relative's strong recommendation.
The children received started to drink, good drink affordable!
I've been drinking this brand, good.
Not good too expensive too bad poor comment
The logistics delivery is really fast, the packaging is intact. It is a must for breakfast, nutritious and healthy.
The date is not very fresh, the milk is also a little thin, the general bar
The service attitude of the conscience merchant is very good.
The date is fresh, praise
The date is more advanced, the change of other brands will feel the taste is not right, as always or Yili
The milk is very good, good value, praise
The date is fresh, the price is beautiful, worth recommending
Always have to buy, good quality
The brand is good and the price is good.
I have been drinking Yili Golden Classic pure milk, very good
good good is the look like this like this
Fresh date, good taste, easy to buy.
The milk that I bought before was not available try to buy this
The first time I bought it, I have not eaten it should be good.
The first day before the date fresh, fast delivery X praise
I've bought it 4 times and the goods are fresh.
I've bought it 4 times already, the goods are real and the taste is pure!
Delicious! It's creamy!
The milk is nutritious and often bought, the quality is very good.
Always drink this brand of yoghurt, very, very good, recommended
Although there is the impact of the epidemic, but I did not expect the delivery is fast, yogurt is good, family members are very happy
The goods were received, the milk was good and the price was affordable.
Not bad, still very good value. Can, taste also can, good.
Multiple purchases, suitable for bad intestines
Golden Classic Organic Pure Milk, creamy and rich
The new hope, skim milk, calories are indeed very low, taste good, shelf life is still more than 3 months
I've been giving this milk to my kids a lot lately, it's high in calcium and protein, easy to drink, easy to carry and tastes good
It's a great way to get a good value for money shopping experience, worth having!
Love it, love it, love it, then buy it
Shop with Suning.com! Convenient and quick
Always drink this milk, tastes good, no lactose yet.
Fast delivery, door to door, half way through expiry date, tastes good.
Taste is not as good as Newsline 4.0 protein! Creamy and light!
Very good, good to drink, good value for money, previously bought the original flavor, now try the red dates and wolfberry flavor
I've never been disappointed by Suning's own shop, genuine guarantee
good very good very good, use up again
Suning Tesco Carrefour Yili Ammuhi have activities to buy two mentions
Mengniu Trunks, children love to drink
without notice directly put the express in the cai bird post
Look at the brain know this milk
The taste is rich, just the express does not give delivery to the door, a little lacking, the price is much more than expensive
big brand trustworthy to buy the peace of mind to eat the peace of mind to choose this thing to buy.
One
Children like to drink, taste good!
Milk is good, always believe in you oh!
The logistics is fast and things are well packed! The date is also very fresh
Imported goods, the date is also relatively new. The packaging is very formal. Suning shopping quality is basically guaranteed, Suning's quality of service is worth it.
Good to drink, fast delivery came to 0000
Logistics is very fast, the date is fresh
packaging is not bad, have not eaten, should be able to, after eating to evaluate it, express good, give strength
Grandmother received early, send a friend very good
Cheap and affordable, worth buying.
Very good.
Bought many times, very good milk. Will buy again
Good taste, good.
Pretty good in all aspects
I have a chronic gastritis but I'm fine when I drink it
good value for money door to door worth buying
The logistics is very fast, Suning Yi buy the peace of mind, quality assurance, point praise!
Not drink, to be evaluated
Logistics is fast, affordable price of
The date is relatively new, the packaging is too simple, there is only an outer packaging.
The courier lost the package, I did not receive the goods, the courier can actually sign for it, do not need me to confirm receipt, this is the worst since online shopping.
The taste is rich and the date is fresh. Kids love drinking nutritious breakfast's. The date is fresh, the child is also very good, also love to drink, a small bottle just right, this time there is a discount, buy a lot, the next discount and then continue to buy. He affordable packaging, no breakage Suning Ebay packaging is perfect, logistics is very fast, the same day delivery.
The logistics were fast, the date was recent and the taste was great. Can't wait to drink two boxes, it's awesome! There's really a lot of diced fruit! All four are my favourite flavours! I like all four flavours!
The yogurt tastes great, the date is fresh, the price is cheaper for Suning Yi, the delivery is better.
The second time I bought New Hope skim milk, it was really good, 3.2 grams of protein more than many milk nutrients, the date is very fresh, seven months of shelf life do not have to worry about milk expiration, thanks to Suning Yi purchase for my strict selection of good things!
The date is good and fresh!
It is very good, the activity to buy, cheap
The straw hat lactobacillus is good, the children like it
The date is very good and I will repurchase. It's just that the delivery logistics is a bit slow
Mengniu this 200ml pure milk, high nutritional value, space product value, both young and old, the volume size is just right. It's a great way to enhance and keep it at home.
Date May 30
Children grow up drinking this milk, it's really good, worth recommending!
cheap good drink fresh, punch latte 200ml just good with handheld milk froth stick is also very good whipped
Not bad, still the same taste as before, quite good.
The son gave the goods for some reason, but went out and forgot to tell me, so I also looked for customer service to ask what was going on? The main thing is that the logistics information has not been updated, which is why there was a misunderstanding. The taste of milk is good, are drinking half of the la ...... good, should be repurchased it ......
Su Ning is quite good, cheer.
The milk is good, quite good, the price is also affordable.
very good very good very good good good good good good good
One of the poems in the poem "Contributing to the Fund for the Olive Son" by Yuan Haowen: "The pearl is evaluated by the enemy, and is thrown away in the mud." Huang Liuhong (Huang Liuhong, Qing Dynasty): "The tax on cattle and donkeys was also collected from the trading of tobacco, cloth, flowers, wine and monascus, and was evaluated and shipped by dental brokers." Äôç¤¡¶¡´Äôç¤ÔÓÎÄ¼¯£¾Ðò¡·£º"As …
Nice, fast delivery and fresh date!
Tasty.
Love to drink this brand Good to drink
Very good, good taste
good good good good good good good good good good good
Milk tastes good, always drinking, easy and reliable to buy in Suning Yi, strong logistics, packaging in place.
I've bought it many times, it has a milky taste and is quite fragrant
Good, new date
It is quite good to drink.
The second time to drink St. Shepherd, feeling can
quite good worth buying
The quality is very good, the next time to continue to buy
The milk is quite good, the date is also fresh, the next time to buy, praise must!
Very good very good computer
Newslander Farm, quality assurance, mellow and delicious!
Double 11 200-30 purchase, very good value
The logistics speed is very fast, the transport packaging is intact without deformation damage, the product price is very cheap good value for money, the factory date is relatively fresh, the fruit grain flavor aroma rich, taste very good, small bottle is very suitable for children to drink.
The milk is very rich in taste, and I like this milk.
The packaging is very careful, timely delivery, courier is also powerful, the other eat and then evaluate the theory.
I bought the gift and sent it to my staff. I don't know how it is
The family almost out of stock, rushed to stock up, just in time for the event, too good value
The Amush yogurt is very good and will be repurchased after drinking.
Try this taste elderly whether it meets the taste
The yogurt is very tasty and affordable
The activity 50% off 30 dollars to buy, very good value for money. The date is a bit newer
It is almost expired
The child said it was good, continue to buy
The fruit drink, the little doll likes
Very good £¡£¡£¡£¡£¡£¡£¡£¡£¡
Ok good good worth buying again
Logistics fast, good to drink, will continue to buy
good to drink this than the original taste good to drink, there are oats can be good
Oat milk, nutritious and delicious! Every day breakfast to a, convenient and healthy! The family also like it! I will keep buying it again after drinking it!
I bought it when there was an event and it was good value for money.
The quality of the stuff is very good, and the seller described exactly the same, very satisfied, really like, completely exceeded expectations, shipping speed is very fast, packaging is very careful, strict, logistics company service attitude is very good, delivery speed is very fast, very satisfied with a shopping.
I bought a few times, the price has gone up, now buy two boxes to get a good deal, the taste is indeed not quite the same as the ones you often drink. The taste is good! The milk is special!
The price is still very good, the milk is really good, taste taste good, worth buying, really is too convenient, Suning Ebay delivery speed is fast, value for money, calories are still relatively low, there is a drop of sweetness suitable for breakfast, good to drink is not bad, calories are still relatively low, the date is very fresh, my children drink milk fast and buy two boxes.
It's good to drink, it's the second case I've bought.
We recommend that you buy new hope or buy fresh milk, this milk is really not good ah ...... but the delivery speed is fast, the arrival speed is also fast. Point of praise! More satisfied with a shopping, later will choose Suning!
The taste is okay, always eat this!
Yili low fat milk date new, logistics quickly, the price is not expensive.
It's a good yogurt. Drink more yogurt to help intestinal health.
Logistics is fast, quality is excellent, courier service is too good, satisfied, five stars.
The second purchase of this milk, S.F. Express cold chain packaging, but take the land transport time is still relatively long.
The speed is still fast
Activity time to buy, suitable.
Pretty good, fast delivery, unfortunately. I'm going to say goodbye to Suning.
Not yet, but always drink this brand, hope there is a discount
Genuine, good taste, usually go to the mall to buy this taste, the same as the mall, but also package mail to home, during the epidemic, is to buy things online
good price, good quality, rest assured to buy.
Good to drink £¬£¬£¬£¬£¬£¬£¬£¬£¬
Blast in transit, leaking a box
Our family breakfast essential thanks to Sue, this milk is delicious and creamy, want to buy hurry up and buy, Europe thunder and snow you know.
I've been drinking the a2 one, no goods to try this.
The date is very good, the baby said the taste and Tresor is very similar, engage in activities to buy a little more
Not bad! Multiple flavors £¡£¡£¡£¡
The yogurt arrived very fast, the date is very fresh, always insist on shopping in Suning
The Greek flavor, good to drink, the same as previously bought
Monaou Tresor, less fat, high protein quality and good taste!
Yili milk activities more price preferential recommended to buy!
Golden mink hairy hairy hairy rain it! Hmmmmmmmm? hmmm
nice product is nice product of nice
waited for a long time during the epidemic, received a box leaked, customer service quickly dealt with.
like the taste, the date is not very fresh ha
I am a regular customer and buy two cartons of this softened milk here every month.
The date is fresh, the packaging is nice and tight, praise praise praise
It's worth buying, on Suning.com
The offer is great, the children also like to drink, I can lose weight to drink
The package is too small to hold in your hand, so drink it yourself
quite good, are almost finished drinkingnice
What's going on, it's all cracked
I like it a lot, I've bought three boxes, it's good.
The actual yoghurt is a good deal more than just a little.
The yogurt tastes pure, the date is fresh, very satisfied, very good, I still trust Suning Tesco very much, big brands have protection!!!
The best thing about this is that it's a great deal!
The taste is very good
The packaging is tight, the milk date is fresh, good value for money, the elderly and children love to drink, support Suning, praise praise!
Suning good goods and cheap, easy to install, very good service, good goods to Suning, Suning has good goods!
Small package, or the original taste
Good to drink, good to drink, good to drink, good to drink
The third time to buy, taste fragrant.
It's okay, it's okay, it's okay
Softened milk tastes good, easy to absorb, packaging is complete, good date
Banana milk is very good, good quality, affordable price, cheaper than even a certain treasure. Very satisfied, the children like it, carefully packaged, give a big compliment to Suning little brother, delivery speed is very fast, very satisfied with a shopping, believe Suning will do better and better.
This zero sugar milk is very good
The goods are fresh and affordable.
Drinking the milk for years, keep buying back! I will come back for more!
We always drink Amush yellow peach flavoured yoghurt in our house, it's particularly good
The yoghurt is very good and efficient! But there's no difference in appearance between $43 and $53. I'll review it after I eat it tonight!
The whole milk but how too sweet.
After waiting for more than 10 days finally received. It's in time for the Chinese New Year. The quality of the milk is very good, the family is very satisfied.
Good to drink, taste good.
Good quality, good taste, reassuring
Can have zero fat. Can drink more now
Repurchase often, good goods.
The child loves to drink, the production date is good, the outer packaging is also very good
milk flavor, taste good, often buy, but I do not know why, this time drink once a diarrhea ......
A small bottle, for small children to drink.
The quality is good, often buy, rest assured buy
Not bad, the date is acceptable.
Bad 2 bottles, still don't know if the back is good
The date is fresh, the taste is good, the big brand is trustworthy, believe in Suning, trust Suning, will always buy things in Suning in the future, point praise
The milk is very fragrant and thick, the children like to drink
I'm not sure if I'm a good person, but I'm a good person.
The taste is not bad, but it also seems to be a little light, not as rich as the milk you used to drink, and the price is slightly more expensive.
very like eight
The packaging is very good, the milk date is very fresh
Good to drink, quite good
good taste, arrived quickly, like, next time to come back
Good discount
I haven't drunk it yet, I think it's fine
The stuff is great, very suitable for New Year's gift
The milk tastes very good our baby likes to drink
19.9 yuan a box date is not fresh is understandable, but only more than a month on the expiry or out of a bit of my accident, buy before consulting customer service shelf life to what time, the answer said are new into the goods fresh date Suning on new into the fast expired goods to sell? called me to rest assured that the purchase, home delivery, if not satisfied with the date can refuse to acc…
Quite good to drink, often bought, is a little small discount.
Always buy things in Suning Yi, convenient and quick, quality is also guaranteed!
The flavor is rich, the service is very good, but the express is too slow
Very good milk, really great!
Taste good affordable price, very much like
For people who love milk, breakfast is not complete without pure milk choose the ingredients list, only raw cow's milk pure milk Golden Dawn pure milk. Big brand, drink also assured Suning on, express delivery is also very fast . The date is fresh
I've bought it back many times, it's very good, the quality is great
The packaging is perfect, the date is fresh, and the delivery is fast!
The taste of milk is very good and refreshing
Great taste and great nutritional value
The milk is organic and pure, of Inner Mongolian origin, and is good for the elderly and children.
The taste of this is not bad
I bought three pieces at once and had enough to drink
Very good service, fresh
dress skirt long when the ? Ouch
Deya milk taste good and taste good, will buy again
good taste, like the banana flavor
good value for money
The date is good, the packaging is very tight, because of the unpacking so I did not shoot the outer packaging, something good, arrived home in just two days, the speed is also very fast ah.
I've always used this
The taste is great
The third time I bought it, I used it to lose weight, and it was delivered to my home by S.F. I used it to mix with dragon fruit to eat, and the effect of this cleansing effect is really powerful I hope I can lose ten pounds again
The date is very good.
The taste is good, there is a milk flavor, good value for money.
The packaging is good, milk appearance design is very special, milk date is very fresh, milk good, point praise Suning
Good and tasty, repurchase many times!
Flavorful and rich service attitude is very good date fresh flavorful and rich, service attitude is very good, date fresh.
Last November, the date would be better if it was newer.
Not bad, bought 2 boxes very good.
The children like to drink! Good value for money! Good quality! Easy shopping at Suning!
I bought another box before I finished it, and it was shipped quickly.
The date is from March, so it's good that it's fresh. Taste is good as always.
Not bad. It's just a little too sweet.
I bought it for my parents and they said the milk tasted good.
:amoxicillin milk, nourish the body it ......
The family has been drinking Shuhua milk, sweet, good to drink
The actual fact is that you can find a lot of people who have been in the marketplace for a long time, and you'll be able to find a lot of people who have been in the marketplace for a long time.
I can't give a five-star review because the price differs a lot from platform to platform. Is it because this stuff is highly profitable?
I'm not sure if I'm a good person, but I'm a good person.
Activity price to buy the date is very fresh
The taste is pure, good taste, children love to drink
The packaging is intact, the logistics is powerful, buy to give children a bottle every day
The packaging is dense, drink this brand for many years, support the national milk!
Now the Suning is no longer door-to-door.
Always buy, good quality also is very convenient.
I often buy, delivery and fast, much cheaper than the supermarket
The first time I drank it was okay
bought together with a lot of milk, as a result, this chocolate was drunk out, have not had time to evaluate, haha
Good to drink, fast delivery, point praise
The stuff is good, but the postal logistics is too bad!!! Suggest the merchant to change the logistics.
Very good to drink, sweet and delicious, rich flavor, fat amount, very low calories, especially good!
Shuhua milk nutrition is very good, the taste can, many times to buy
speed and fast
Good taste and guaranteed quality.
Freshly dated, great milk flavour
It took half a month to receive it.
Prepared for a small baby, baby loves to drink, super affordable, believe in the Suning brand, so buy a lot of things in Suning, the price is also very strong, conscience business, hope Suning can do better and better.
12 small boxes, taste good, good to drink, support a
Date fresh, flavorful and rich! Fast shipping good service
The yogurt is good, bought a few boxes, and two boxes have not arrived
family members like to eat yogurt taste good price affordable
affordable price, drink good, if the date is fresh again will be better ¡£¡£¡£¡£¡£¡£¡£¡£¡£
The production date is fresh, the taste is not bad, and the S.F. logistics is fast.
The milk that is always available at home, the major old brands
It's rare that Deya's milk is on special offer and must be bought and bought
good drinking good drinking good drinking good drinking good drinking good drinking good drinking good drinking good drinking
The logistics speed can, big brand should be good.
Good value for money, also good to drink
like papaya milk
I've bought it many times, my kids love it, so I'll buy it when I'm done
The taste is rich, the date is fresh and the service is very good.
Very good, the long version is good to hold, the amount is also more appropriate, good to drink not expensive, repurchase many times.
Not bad.
I've bought enough for many times, my daughter likes to drink, not recommended to buy milk on Suning, the packaging is very good, but inside the milk carton are deformed
The milk is very fast and of good quality, the child likes to drink it.
Too expensive
The courier packaging could be upgraded a bit.
Little expensive, but strong strawberry flavor, taste good!
As always, it's delicious and I want to eat it again later.
It is genuine, cheaper than the supermarket, from now on in this buy
red grapefruit two 9.9 strawberry two boxes 49.9 s.f. red grapefruit two 9.9 strawberry two boxes 49.9 s.f. red grapefruit two 9.9 strawberry two boxes 49.9 s.f. red grapefruit two 9.9 strawberry two boxes 49.9 s.f. red grapefruit two 9.9 strawberry two boxes 49.9 s.f.
Trenton quality assurance and fast delivery. good review
The taste is very good, drink and want to drink
Super good, affordable, cost-effective, with breakfast good
I've bought this many times, adults and children love it
The packaging is very good, the taste is sweet, the date is fresh, buy again next time
Good review send coupons to buy very good value for money!
The taste is good, very suitable for people with a bad stomach to drink
very good deal, a long time not to buy, good value for money
I feel pretty good! Looking forward to buying again!
Not bad very good to drink ah!
Yellow peach oat granules with thick milk, the child has been drinking all
Very good milk
Deya pure milk, repurchased many times.
The taste is good! Pure and pure, not a second purchase anymore, will buy again in the future.
The yoghurt received this time is particularly fresh and was only delivered on the 9th of March. You deserve to have it now!
Many times I have bought the product, good taste and quality.
Good reviews, fast delivery.
Have purchased several times, milk is very good.
Multiple purchases, tastes better when refrigerated. Believe in Tesco.
Deya milk is good, light in taste and cheap
Four flavours, and a grain of fruit pulp, and good taste
Fast delivery, good service
Trunks pure milk trustworthy product praise
second to buy this milk, I feel general, my sister feels very good
Really good, Suning Ebay is reliable.
Shipping is fast, always back in this buy, date fresh, very good!
This milk quality is not bad, drink quite fragrant
The actual fact is that you will be able to get a good deal on a lot more than just a few of these.
I'd like to buy it again.
The logistics is strong, the coordinates of Shanghai, the date is as pictured, for reference
The yogurt is particularly good, I like to drink it, next time to buy.
The milk flavor is very adequate, often buy
Yili Golden Classic Milk Suning affordable price, fresh milk.
Buy again, good quality! Trustworthy.
Still prefer plain yogurt
Flavourful and rich, convenient packaging.
Date fresh good to drink buy many times
I would buy it again after using the roll, it's still a good value, otherwise it's more expensive.
I like it a lot.
Very good service, good taste
The taste is also very good!
The packaging is good, each box has individual shock absorbing packaging
The date is very fresh, next time come back to buy.
It's a great way to get a good taste of pure sour milk because of the spokesman Zhang Yixing is more delicious
The milk tastes great and has a milk skin after heating.
The yogurt is very good, the date is also very fresh, and will buy again, the outer packaging is also packaged quite sturdy
The date is from March, still relatively fresh. The packaging was tight and no damage. Arrived on time
Good to drink, but the recent discount is a bit small
I bought two more cases and will continue to repurchase.
Great milk flavour
Very good, very satisfied, good.
Very good, the price is similar to the supermarket, you don't have to mention it yourself, delivered to your doorstep
Very good, very good!
I use it to make coffee, it tastes good!
Good thanks to the courier boy
The imported ones hit a special price, good to drink and cheap.
The actual fact is that you can find a lot of people who are not able to get a good deal on this.
Zhang Yixing June 1 live buy
send to mum, very like, next time to come back fast, good service, good packaging!
The packaging is very good, the date is fresh, the delivery is also very fast
Pretty good, repurchase many times ¡£¡£¡£¡£¡£¡£¡£
It's better value for money than the supermarket and tastes pretty good.
Good value for money, quality assurance, worth buying again
quite good
The children like to drink, many times repurchase
It is a good way to get the most out of your life. Not bad!
Very good and satisfied, great product
Very good very good, can buy the very good
Good to drink, milk is more satin, very good
Carrefour purchase, quality assurance.
No timely and I informed the courier to go
The smoothies are a boon to lactose intolerant people like me, I am also a long time customer of this one, and I specially recommend my friends to drink it.
It tastes delicious, is good value for money and is worth trying.
The family quite likes it and it is very affordable
I like the taste, good to drink
I received the goods date is very fresh, sent rhyme express two or three days to, or the original flavor of the amuse-bouche good to drink
Very £¬£¬£¬£¬£¬£¬£¬£¬ good
I received the goods quickly, first buy a box to try, good to drink and then buy
This summer is really very good oh
The courier boy is very powerful, sent to the door, praise!
pure milk, children quite like to drink
The good taste, has drunk more than half, forgot to evaluate, today to make up, has almost finished eating, will buy back, praise
The actual fact is that you will be able to get a good deal on a lot more than just a few of these.
The baby received, quite good to drink
The date is relatively fresh second to buy milk in Suning eat up the next time to buy
often buy to drink safe and secure protein high price affordable Suning Tesco also give
Fast delivery, fresh date, pure taste
Good taste, nutritious, good value for money, bought many times
Very good and good choice! I also like
always buy pure jen, like all know
I'm not sure if I'm going to be able to get a good deal on this.
I'm not sure I'm going to be able to get a good deal on this.
I have bought many, many, many times and will continue to do so.
The first thing you need to do is to choose the 3.8. The child likes to drink it.
This milk is infinite repurchase, very pure. This is a good deal, but the date is not very fresh anymore. I can drink it quickly with coffee.
The organic milk is very good and will be repurchased.
I've always wanted to drink banana milk, but I've never been able to buy it, and now I've finally gotten the milk I wanted, and I'm happy.
I always buy
very good to drink, super high quality next time will buy.
As always
The milk is good, the taste is very good, also very fresh
Super delicious and tasty
I received it, imported milk, nice look.
really good ~ next time will buy
This pure milk bought when doing activities, simple and convenient.
Very good, very convenient, full of milk
very good, taste very good, like it, good
The milk is very good. Good to drink. Next time I will buy it again.
cheap delivery fast....
The elderly in the family like to drink, at least did not drink intolerant diarrhea.
Good to drink ........................
Fast delivery. The merchandise is very good.
Soon arrived affordable buy a bunch of
The goods are genuine and good to drink. Will patronize again in the future.
I love it so much that I can drink it in three days. I will buy it again when there are activities in the future.
The taste is rich, Zhen thick, milk as its name
Great taste great value and fast.
Good to drink, finished it, forgot to take a photo
Quality assurance, affordable price, worth buying
The milk is freshly dated and has been purchased many times.
Logistics is fast, buy again, good quality.
received, good, summer love to drink always like
The advantage of room temperature milk is that it can be kept longer and is suitable for stocking up
The actual fact is that you will be able to get a good deal on your own, and you'll be able to get a good deal on your own.
Black beans and black rice and black sesame, eat some properly, good for your body!
Trensui milk, good and nutritious
Fresh and delicious with fruit is also good to eat
Logistics is too slow
Very fast, Zhang Yixing live highly recommended
Fast service attitude is very good, the price is super suitable
average taste, affordable price, fast logistics.
Good price, recommend everyone to buy
The date is very fresh and the milk is very good
The most like to buy milk on Suning, logistics fast, date fresh, the key is the price is also very fair, this milk a box of 24 bottles, like this large package, will always buy on Suning in the future
The first time to buy! The taste is fine with a lot of things added in it! The child definitely belches
The taste is particularly rich, the milk is very thick, very good
The delivery is very fast, hard work of the courier boy
Taste can, date is also good
Better than supermarkets after using paypal coupons!
Good price, trustworthy brand
Good quality, very fast logistics, fresh date
Logistics is very fast and the courier packaging is in place.
Very fast logistics. The quality is superb. Liked it a lot.
Been buying for years, convenient and quick, love it
Great taste, the family enjoys drinking it
Very good and good choice! I also like it!
Smaller than I thought yet to drink hope the taste is good
I've been buying it for years, trustworthy, good service, fast delivery
good good good good good good good good
Good ¡£¡£¡£¡£¡£¡£¡£¡£¡£
very satisfied with a shopping thanks
Very good, the date is also very fresh, during the epidemic logistics courier is also very fast, great. Next time will continue to buy, great. It is very good.
I haven't received the goods yet, customer service said the epidemic can't be sent over!
It was very fast, well packaged, the date was quite new, this volume was just right, the child just finished drinking.
The taste is very good, the taste of mellow sweet, tightly packed
I still like it, it is a good portion, fresh and tasty and creamy. I am a long time customer of this brand of milk, I have always bought this brand of milk, it is much more suitable than the supermarket price, adults and children love it, one bottle every morning, more balanced nutrition.
I've been drinking this brand for several years, and I must stock up on every event!
The date is okay, the price is not cheaper
The yogurt tastes really good, the date is fresh, the delivery is fast, continue to patronize.
Plain milk is quite good, everyday drinking and juicing is a good choice £¡£¡£¡£¡£¡£¡£¡£¡£¡£¡ hehehe
very good to drink, very awesome, good good good
Very good milk, taste very helpful, like the taste, will continue to buy.
The original, the taste has remained good, my son and I enjoy drinking it
The kids love to drink it, fast delivery, new date, will come back next time
Affordable price, hope dad is fit to drink
This soothing milk is exceptionally tasty and has been repurchased countless times!
The customer service attitude is good, the date is fresh, the price is affordable, the portion is very adequate, thick and pure nutrition, the quality is very good, rich in nutrient content, the taste is fresh and sweet, the milk flavor is very adequate, very good to drink, the big brand is trustworthy, drink will buy again
The company has been buying rice, flour, grain, oil, dairy and paper products in the Suning supermarket at affordable prices.
Not bad!
The best way to get the most out of your life is to have a willing attitude and live life as you see fit.
Very good, mellow, strong chocolate flavour.
Good taste, into or out of imports don't know, bought many times
Very good St. Shepherd's organic milk.
I think this Tresor milk is very good, good review!
The flavour is rich and really quite good
I always drink this milk, it tastes good
New date, pure taste and fast logistics
A small packet, just right, a better value for money purchase.
I'm not sure if I'm going to be able to get a good deal on this.
I've bought it many times, the milk is very fragrant
I've always bought milk from Suning, it's convenient and quick. You can make your wishes come true without leaving home
The logistics is quite fast, yesterday used banana milk to make a bread, haha, not bad yo
The taste is rich, the enclosure is good, the date is also good
The date is fresh, the packaging is intact, and the breakfast brand Goldenseal organic milk
As always, I buy this milk and it is good value for money.
The taste is good, the taste can be, and will continue to buy.
Not a bad deal to buy!
Excellent quality!
Golden Dawn pure milk, children like.
Good quality and fast logistics, buy again.
Good, children always like
Yesterday, the arrival of the goods, the day before the purchase of the delivery is very timely date is really very good, April is very fresh price is cheaper than the physical shop, Suning self-owned buy assured drinking peace of mind
Good, affordable, fast delivery
It is good to drink it. I'm not sure I'm going to be able to do this again.
good to drink, bought again, fast, satisfied haha
The price of Suning Tesco is in all e-commerce platforms, the children love to drink, the oats inside with full material, there is no additive, very good milk, Ili big brand trustworthy
Shipping speed is not bad, the date is okay! The child is not used to drinking
The packaging is good, the date is also fresh. Good comment.
Good to drink, good to drink, very good to drink, worth buying
kids like like like like very good
Middles can buy again
Taste good, the price is cheaper than the supermarket, the whole family love to drink, Suning service is also very good
Taste good taste good good, are almost finished drinking. drink will buy back after
Great taste! The milk is pure, will continue to buy back
Great tasting real fruit pellets, easy to buy from Suning, super fast delivery, comes in four great flavours! Tastes great, will patronise next time!!!
A big mess! I don't know if it's genuine
Good milk, always drinking, will continue to buy!
The quality of the goods is good, milk packaging is intact
The taste is strong, the logistics is fast, the date is new
Good milk, will buy again, just a little expensive.
Fresh, good date
The child likes it
The date is two months before, not too big a bottle, the kids take one bottle at a time just right!
[truncated: 8,254 more rows]
